# Supplementary material for: A review of the Pseudobarbus afer (Peters, 1864) species complex (Teleostei, Cyprinidae) in the eastern Cape Fold Ecoregion of South Africa
Source: Zookeys. 2017 Feb 20;(657):109–40. doi: 10.3897/zookeys.657.11076 (PMC5345373; doi:10.3897/zookeys.657.11076)
Supplement: XML Treatment for Pseudobarbus afer [file zookeys.657.11076-treatment1.xml]

<!DOCTYPE tp:taxon-treatment
  PUBLIC "-//TaxonX//DTD Taxonomic Treatment Publishing DTD v0 20100105//EN" "tax-treatment-NSO.dtd">
<tp:taxon-treatment xmlns:tp="http://www.plazi.org/taxpub"><tp:treatment-meta><kwd-group><label>Taxon classification</label><kwd><named-content content-type="kingdom">Animalia</named-content></kwd><kwd><named-content content-type="order">Teleostei</named-content></kwd><kwd><named-content content-type="family">Cyprinidae</named-content></kwd></kwd-group><mixed-citation publication-type="journal"><person-group><name><surname>Chakona</surname><given-names>Albert</given-names></name><name><surname>Skelton</surname><given-names>Paul H.</given-names></name></person-group><article-title>A review of the <italic><tp:taxon-name><tp:taxon-name-part taxon-name-part-type="genus">Pseudobarbus</tp:taxon-name-part> <tp:taxon-name-part taxon-name-part-type="species">afer</tp:taxon-name-part></tp:taxon-name></italic> (Peters, 1864) species complex (<tp:taxon-name><tp:taxon-name-part taxon-name-part-type="subclass">Teleostei</tp:taxon-name-part></tp:taxon-name>, <tp:taxon-name><tp:taxon-name-part taxon-name-part-type="family">Cyprinidae</tp:taxon-name-part></tp:taxon-name>) in the eastern Cape Fold Ecoregion of South Africa</article-title><source>Zookeys</source><day>20</day><month>2</month><year>2017</year><volume>2017</volume><issue>657</issue><fpage>109</fpage><lpage>140</lpage><pub-id pub-id-type="doi">10.3897/zookeys.657.11076</pub-id></mixed-citation></tp:treatment-meta><tp:nomenclature><tp:taxon-name>
              <tp:taxon-name-part taxon-name-part-type="genus">Pseudobarbus</tp:taxon-name-part>
              <tp:taxon-name-part taxon-name-part-type="species">afer</tp:taxon-name-part>
            </tp:taxon-name><tp:taxon-authority>(Peters, 1864)</tp:taxon-authority><xref ref-type="fig" rid="F5">Figures 5a</xref><xref ref-type="fig" rid="F6">, 6a</xref><xref ref-type="fig" rid="F7">, 7a</xref><tp:nomenclature-citation-list><tp:nomenclature-citation><tp:taxon-name>
                  <tp:taxon-name-part taxon-name-part-type="genus">Barbus</tp:taxon-name-part> (<tp:taxon-name-part taxon-name-part-type="subgenus">Capoeta</tp:taxon-name-part>) <tp:taxon-name-part taxon-name-part-type="species">afer</tp:taxon-name-part></tp:taxon-name><comment>Peters, 1864; <xref ref-type="bibr" rid="B24">Günther 1868</xref>; non <xref ref-type="bibr" rid="B5">Boulenger 1911</xref>; non <xref ref-type="bibr" rid="B22">Gilchrist and Thompson 1913</xref>; <xref ref-type="bibr" rid="B2">Barnard 1938</xref>, <xref ref-type="bibr" rid="B3">1943</xref>; Jubb, 1965, 1967.</comment></tp:nomenclature-citation><tp:nomenclature-citation><tp:taxon-name>
                  <tp:taxon-name-part taxon-name-part-type="genus">Barbus</tp:taxon-name-part> <tp:taxon-name-part taxon-name-part-type="species">anoplus</tp:taxon-name-part></tp:taxon-name><comment>(non Weber, 1897): <xref ref-type="bibr" rid="B5">Boulenger 1911</xref>; <xref ref-type="bibr" rid="B23">Gilchrist and Thompson 1917</xref>.</comment></tp:nomenclature-citation><tp:nomenclature-citation><tp:taxon-name>
                  <tp:taxon-name-part taxon-name-part-type="genus">Barbus</tp:taxon-name-part> <tp:taxon-name-part taxon-name-part-type="species">vulneratus</tp:taxon-name-part></tp:taxon-name><comment>(non Castelnau, 1861): <xref ref-type="bibr" rid="B22">Gilchrist and Thompson 1913</xref> (in part, species from the Baakens and Swartkops Rivers).</comment></tp:nomenclature-citation><tp:nomenclature-citation><tp:taxon-name>
                  <tp:taxon-name-part taxon-name-part-type="genus">Barbus</tp:taxon-name-part> <tp:taxon-name-part taxon-name-part-type="species">senticeps</tp:taxon-name-part></tp:taxon-name><comment>Smith, 1936; <xref ref-type="bibr" rid="B2">Barnard 1938</xref>, <xref ref-type="bibr" rid="B3">1943</xref>.</comment></tp:nomenclature-citation><tp:nomenclature-citation><tp:taxon-name>
                  <tp:taxon-name-part taxon-name-part-type="genus">Barbus</tp:taxon-name-part> <tp:taxon-name-part taxon-name-part-type="species">asper</tp:taxon-name-part></tp:taxon-name><comment>non Boulenger, 1911: <xref ref-type="bibr" rid="B3">Barnard 1943</xref>; <xref ref-type="bibr" rid="B28">Jubb 1965</xref>; Smith and <xref ref-type="bibr" rid="B41">Smith 1966</xref>.</comment></tp:nomenclature-citation><tp:nomenclature-citation><tp:taxon-name>
                  <tp:taxon-name-part taxon-name-part-type="genus">Pseudobarbus</tp:taxon-name-part> <tp:taxon-name-part taxon-name-part-type="species">afer</tp:taxon-name-part></tp:taxon-name><comment>: <xref ref-type="bibr" rid="B37">Skelton 1988</xref> in part (distributed from the Baakens to the Sundays River systems).</comment></tp:nomenclature-citation></tp:nomenclature-citation-list></tp:nomenclature><tp:treatment-sec sec-type="Syntypes" id="SECID0E6KBI"><title>Syntypes.</title><p>ZMB 5413, 3 unsexed, 78, 89, 92 mm <abbrev xmlns:xlink="http://www.w3.org/1999/xlink" xlink:title="Standard length" id="ABBRID0EFLBI" xlink:type="simple">SL</abbrev>, original locality uncertain, but probably the Swartkops River system (<xref ref-type="bibr" rid="B28">Jubb 1965</xref>).</p><fig id="F5" position="float" orientation="portrait"><label>Figure 5.</label><caption><p>Live colours of <italic><tp:taxon-name><tp:taxon-name-part taxon-name-part-type="genus">Pseudobarbus</tp:taxon-name-part> <tp:taxon-name-part taxon-name-part-type="species">afer</tp:taxon-name-part></tp:taxon-name></italic> s.s (<named-content xmlns:xlink="http://www.w3.org/1999/xlink" content-type="dwc:institutional_code" xlink:type="simple">SAIAB</named-content> 203790) from the Waterkloof River, Swartkops River system, <italic><tp:taxon-name><tp:taxon-name-part taxon-name-part-type="genus">Pseudobarbus</tp:taxon-name-part> <tp:taxon-name-part taxon-name-part-type="species">senticeps</tp:taxon-name-part></tp:taxon-name></italic> (RS17AL01) from the source pool in the Upper Krom River system and <italic><tp:taxon-name><tp:taxon-name-part taxon-name-part-type="genus">Pseudobarbus</tp:taxon-name-part> <tp:taxon-name-part taxon-name-part-type="species">swartzi</tp:taxon-name-part></tp:taxon-name></italic> sp. n. (<named-content xmlns:xlink="http://www.w3.org/1999/xlink" content-type="dwc:institutional_code" xlink:type="simple">SAIAB</named-content> 203792) from a tributary of the Wabooms River, Gamtoos River system.</p></caption><graphic xmlns:xlink="http://www.w3.org/1999/xlink" xlink:href="zookeys-657-109-g005.jpg" position="float" orientation="portrait" xlink:type="simple" id="oo_123218.jpg"/></fig></tp:treatment-sec><tp:treatment-sec sec-type="Topotypic specimens" id="SECID0EFNBI"><title>Topotypic specimens.</title><p>
              <named-content xmlns:xlink="http://www.w3.org/1999/xlink" content-type="dwc:institutional_code" xlink:type="simple">SAIAB</named-content> 203790, <italic><tp:taxon-name><tp:taxon-name-part taxon-name-part-type="genus">Pseudobarbus</tp:taxon-name-part> <tp:taxon-name-part taxon-name-part-type="species">afer</tp:taxon-name-part></tp:taxon-name></italic>, 8 unsexed, 42.1–54.2 mm <abbrev xmlns:xlink="http://www.w3.org/1999/xlink" xlink:title="Standard length" id="ABBRID0E2NBI" xlink:type="simple">SL</abbrev>, Waterkloof River, <named-content xmlns:xlink="http://www.w3.org/1999/xlink" content-type="dwc:verbatimCoordinates" xlink:type="simple"><named-content content-type="geo-json" specific-use="{&#34;type&#34;:&#34;Point&#34;,&#34;coordinates&#34;:[25.278383,-33.714953]}" id="NCID0ECOBI" xlink:type="simple">-33.7149528S, 25.2783833E</named-content></named-content>, Groendal Wilderness, Swartkops River system, collected by A Chakona, W Kadye and B Ellender, 4 March 2015; <named-content xmlns:xlink="http://www.w3.org/1999/xlink" content-type="dwc:institutional_code" xlink:type="simple">SAIAB</named-content> 97364, 2 males, 76.2–78.7 mm <abbrev xmlns:xlink="http://www.w3.org/1999/xlink" xlink:title="Standard length" id="ABBRID0EMOBI" xlink:type="simple">SL</abbrev>, Groendal Wilderness, Swartkops River system, <named-content xmlns:xlink="http://www.w3.org/1999/xlink" content-type="dwc:verbatimCoordinates" xlink:type="simple"><named-content content-type="geo-json" specific-use="{&#34;type&#34;:&#34;Point&#34;,&#34;coordinates&#34;:[25.280000,-33.700000]}" id="NCID0ETOBI" xlink:type="simple">-33.7000S, 25.2800E</named-content></named-content>, collected by ER Swartz and B Ellender, 20 April 2010; <named-content xmlns:xlink="http://www.w3.org/1999/xlink" content-type="dwc:institutional_code" xlink:type="simple">SAIAB</named-content> 97366, <italic><tp:taxon-name><tp:taxon-name-part taxon-name-part-type="genus">Pseudobarbus</tp:taxon-name-part> <tp:taxon-name-part taxon-name-part-type="species">afer</tp:taxon-name-part></tp:taxon-name></italic>, 6 unsexed (31.9–70.8 mm <abbrev xmlns:xlink="http://www.w3.org/1999/xlink" xlink:title="Standard length" id="ABBRID0EIPBI" xlink:type="simple">SL</abbrev>), Groendal Wilderness, Swartkops River system, <named-content xmlns:xlink="http://www.w3.org/1999/xlink" content-type="dwc:verbatimCoordinates" xlink:type="simple"><named-content content-type="geo-json" specific-use="{&#34;type&#34;:&#34;Point&#34;,&#34;coordinates&#34;:[25.290000,-33.700000]}" id="NCID0EPPBI" xlink:type="simple">-33.7000S, 25.2900E</named-content></named-content>, collected by B Ellender, 13 April 2010.</p></tp:treatment-sec><tp:treatment-sec sec-type="etymology" id="SECID0EUPBI"><title>Etymology.</title><p>
              <italic><tp:taxon-name><tp:taxon-name-part taxon-name-part-type="species">afer</tp:taxon-name-part></tp:taxon-name></italic> means African (citizen).</p></tp:treatment-sec><tp:treatment-sec sec-type="diagnosis" id="SECID0EEQBI"><title>Diagnosis.</title><p>
              <italic><tp:taxon-name><tp:taxon-name-part taxon-name-part-type="genus">Pseudobarbus</tp:taxon-name-part> <tp:taxon-name-part taxon-name-part-type="species">afer</tp:taxon-name-part></tp:taxon-name></italic> differs from <italic><tp:taxon-name><tp:taxon-name-part taxon-name-part-type="genus">Pseudobarbus</tp:taxon-name-part> <tp:taxon-name-part taxon-name-part-type="species">burchelli</tp:taxon-name-part></tp:taxon-name>, <tp:taxon-name><tp:taxon-name-part taxon-name-part-type="genus">Pseudobarbus</tp:taxon-name-part> <tp:taxon-name-part taxon-name-part-type="species">burgi</tp:taxon-name-part></tp:taxon-name>, <tp:taxon-name><tp:taxon-name-part taxon-name-part-type="genus">Pseudobarbus</tp:taxon-name-part> <tp:taxon-name-part taxon-name-part-type="species">skeltoni</tp:taxon-name-part></tp:taxon-name> and <tp:taxon-name><tp:taxon-name-part taxon-name-part-type="genus">Pseudobarbus</tp:taxon-name-part> <tp:taxon-name-part taxon-name-part-type="species">verloreni</tp:taxon-name-part></tp:taxon-name></italic> by possession of a single pair of oral barbels. Possession of fewer and larger scales separates <italic><tp:taxon-name><tp:taxon-name-part taxon-name-part-type="genus">Pseudobarbus</tp:taxon-name-part> <tp:taxon-name-part taxon-name-part-type="species">afer</tp:taxon-name-part></tp:taxon-name></italic> (29–35, mode 32 scale rows along the lateral line) from <italic><tp:taxon-name><tp:taxon-name-part taxon-name-part-type="genus">Pseudobarbus</tp:taxon-name-part> <tp:taxon-name-part taxon-name-part-type="species">quathlambae</tp:taxon-name-part></tp:taxon-name></italic> (&gt; 60 scale rows along the lateral line) and <italic><tp:taxon-name><tp:taxon-name-part taxon-name-part-type="genus">Pseudobarbus</tp:taxon-name-part> <tp:taxon-name-part taxon-name-part-type="species">asper</tp:taxon-name-part></tp:taxon-name></italic> (&gt; 35 scales along the lateral line). Lack of a mid-dorsal stripe and a relatively deeper head and body profile separates <italic><tp:taxon-name><tp:taxon-name-part taxon-name-part-type="genus">Pseudobarbus</tp:taxon-name-part> <tp:taxon-name-part taxon-name-part-type="species">afer</tp:taxon-name-part></tp:taxon-name></italic> (mean head depth: 71.8 % <abbrev xmlns:xlink="http://www.w3.org/1999/xlink" xlink:title="Head length" id="ABBRID0EKTBI" xlink:type="simple">HL</abbrev> (range: 66.5–78.2%); mean body depth: 25.3% <abbrev xmlns:xlink="http://www.w3.org/1999/xlink" xlink:title="Standard length" id="ABBRID0EOTBI" xlink:type="simple">SL</abbrev> (range: 22.5–31.6%) from the more slender bodied <italic><tp:taxon-name><tp:taxon-name-part taxon-name-part-type="genus">Pseudobarbus</tp:taxon-name-part> <tp:taxon-name-part taxon-name-part-type="species">tenuis</tp:taxon-name-part></tp:taxon-name></italic> (average head depth: 65.9 % <abbrev xmlns:xlink="http://www.w3.org/1999/xlink" xlink:title="Head length" id="ABBRID0E4TBI" xlink:type="simple">HL</abbrev> (range: 61.1–71.2%); average body depth: 22.4 %<abbrev xmlns:xlink="http://www.w3.org/1999/xlink" xlink:title="Standard length" id="ABBRID0EBUBI" xlink:type="simple">SL</abbrev> (range: 18.8–26.8%)). Lack of prominent black spots and patches on the body distinguishes <italic><tp:taxon-name><tp:taxon-name-part taxon-name-part-type="genus">Pseudobarbus</tp:taxon-name-part> <tp:taxon-name-part taxon-name-part-type="species">afer</tp:taxon-name-part></tp:taxon-name></italic> from <italic><tp:taxon-name><tp:taxon-name-part taxon-name-part-type="genus">Pseudobarbus</tp:taxon-name-part> <tp:taxon-name-part taxon-name-part-type="species">phlegethon</tp:taxon-name-part></tp:taxon-name></italic>. <italic><tp:taxon-name><tp:taxon-name-part taxon-name-part-type="genus">Pseudobarbus</tp:taxon-name-part> <tp:taxon-name-part taxon-name-part-type="species">afer</tp:taxon-name-part></tp:taxon-name></italic> most closely resembles <italic><tp:taxon-name><tp:taxon-name-part taxon-name-part-type="genus">Pseudobarbus</tp:taxon-name-part> <tp:taxon-name-part taxon-name-part-type="species">senticeps</tp:taxon-name-part></tp:taxon-name>, <tp:taxon-name><tp:taxon-name-part taxon-name-part-type="genus">Pseudobarbus</tp:taxon-name-part> <tp:taxon-name-part taxon-name-part-type="species">swartzi</tp:taxon-name-part></tp:taxon-name></italic> sp. n., and <italic><tp:taxon-name><tp:taxon-name-part taxon-name-part-type="genus">Pseudobarbus</tp:taxon-name-part> <tp:taxon-name-part taxon-name-part-type="species">asper</tp:taxon-name-part></tp:taxon-name></italic>. Barbel length and the number of scale rows along the lateral line separates <italic><tp:taxon-name><tp:taxon-name-part taxon-name-part-type="genus">Pseudobarbus</tp:taxon-name-part> <tp:taxon-name-part taxon-name-part-type="species">afer</tp:taxon-name-part></tp:taxon-name></italic> from these three species. Short barbels which do not reach the vertical through the posterior margin of the eye and a higher number of lateral line scales (29–35, mode 32) distinguishes <italic><tp:taxon-name><tp:taxon-name-part taxon-name-part-type="genus">Pseudobarbus</tp:taxon-name-part> <tp:taxon-name-part taxon-name-part-type="species">afer</tp:taxon-name-part></tp:taxon-name></italic> from <italic><tp:taxon-name><tp:taxon-name-part taxon-name-part-type="genus">Pseudobarbus</tp:taxon-name-part> <tp:taxon-name-part taxon-name-part-type="species">senticeps</tp:taxon-name-part></tp:taxon-name></italic> whose barbels reach or surpass the vertical through posterior edge of eye and has fewer and larger scales (lateral line scales 25–30, mode 29; caudal peduncle scales 10–12, mode 11; Figure <xref ref-type="fig" rid="F4">4a–c</xref>). <italic><tp:taxon-name><tp:taxon-name-part taxon-name-part-type="genus">Pseudobarbus</tp:taxon-name-part> <tp:taxon-name-part taxon-name-part-type="species">afer</tp:taxon-name-part></tp:taxon-name></italic> further differs from <italic><tp:taxon-name><tp:taxon-name-part taxon-name-part-type="genus">Pseudobarbus</tp:taxon-name-part> <tp:taxon-name-part taxon-name-part-type="species">senticeps</tp:taxon-name-part></tp:taxon-name></italic> by lack of a blotch of pigment at the base of the caudal fin, while the lateral stripe in <italic><tp:taxon-name><tp:taxon-name-part taxon-name-part-type="genus">Pseudobarbus</tp:taxon-name-part> <tp:taxon-name-part taxon-name-part-type="species">senticeps</tp:taxon-name-part></tp:taxon-name></italic> terminates in a triangular blotch at the base of the caudal fin (Figure <xref ref-type="fig" rid="F6">6a</xref>). <italic><tp:taxon-name><tp:taxon-name-part taxon-name-part-type="genus">Pseudobarbus</tp:taxon-name-part> <tp:taxon-name-part taxon-name-part-type="species">afer</tp:taxon-name-part></tp:taxon-name></italic> differs from <italic><tp:taxon-name><tp:taxon-name-part taxon-name-part-type="genus">Pseudobarbus</tp:taxon-name-part> <tp:taxon-name-part taxon-name-part-type="species">swartzi</tp:taxon-name-part></tp:taxon-name></italic> sp. n. by possession of fewer scale rows along the lateral line (29–35, mode 32 <italic>vs</italic> 34–37, mode 36 in <italic><tp:taxon-name><tp:taxon-name-part taxon-name-part-type="genus">Pseudobarbus</tp:taxon-name-part> <tp:taxon-name-part taxon-name-part-type="species">swartzi</tp:taxon-name-part></tp:taxon-name></italic>; Figure <xref ref-type="fig" rid="F4">4a</xref>) and fewer scales around the caudal peduncle (12–16, mode 12 <italic>vs</italic> 13–17, mode 16 in <italic><tp:taxon-name><tp:taxon-name-part taxon-name-part-type="genus">Pseudobarbus</tp:taxon-name-part> <tp:taxon-name-part taxon-name-part-type="species">swartzi</tp:taxon-name-part></tp:taxon-name></italic>; Figure <xref ref-type="fig" rid="F4">4b</xref>). <italic><tp:taxon-name><tp:taxon-name-part taxon-name-part-type="genus">Pseudobarbus</tp:taxon-name-part> <tp:taxon-name-part taxon-name-part-type="species">afer</tp:taxon-name-part></tp:taxon-name></italic> has a distinct mesh-like pigmentation pattern below the lateral line which further separates this species from <italic><tp:taxon-name><tp:taxon-name-part taxon-name-part-type="genus">Pseudobarbus</tp:taxon-name-part> <tp:taxon-name-part taxon-name-part-type="species">swartzi</tp:taxon-name-part></tp:taxon-name></italic> which lacks discernible pigmentation pattern on the latero-ventral scales (Figure <xref ref-type="fig" rid="F6">6a, d</xref>). <italic><tp:taxon-name><tp:taxon-name-part taxon-name-part-type="genus">Pseudobarbus</tp:taxon-name-part> <tp:taxon-name-part taxon-name-part-type="species">afer</tp:taxon-name-part></tp:taxon-name></italic> s.s is separated from <italic><tp:taxon-name><tp:taxon-name-part taxon-name-part-type="genus">Pseudobarbus</tp:taxon-name-part> <tp:taxon-name-part taxon-name-part-type="species">asper</tp:taxon-name-part></tp:taxon-name></italic> by possession of fewer and larger scales (lateral line scale series 29–35, mode 32 <italic>vs</italic> 35–45, mode 37–40; caudal peduncle scale rows 12–16, mode 12 <italic>vs</italic> 16–22, mode 18–20).</p><fig id="F6" position="float" orientation="portrait"><label>Figure 6.</label><caption><p>Preserved colours of <italic><tp:taxon-name><tp:taxon-name-part taxon-name-part-type="genus">Pseudobarbus</tp:taxon-name-part> <tp:taxon-name-part taxon-name-part-type="species">afer</tp:taxon-name-part></tp:taxon-name></italic> s.s topotype (<named-content xmlns:xlink="http://www.w3.org/1999/xlink" content-type="dwc:institutional_code" xlink:type="simple">SAIAB</named-content> 203790) from the Waterkloof River, Swartkops River system, <italic><tp:taxon-name><tp:taxon-name-part taxon-name-part-type="genus">Pseudobarbus</tp:taxon-name-part> <tp:taxon-name-part taxon-name-part-type="species">senticeps</tp:taxon-name-part></tp:taxon-name></italic> holotype (<named-content xmlns:xlink="http://www.w3.org/1999/xlink" content-type="dwc:institutional_code" xlink:type="simple">SAIAB</named-content> 304) from the Assegaaibosch River, Krom River system, <italic><tp:taxon-name><tp:taxon-name-part taxon-name-part-type="genus">Pseudobarbus</tp:taxon-name-part> <tp:taxon-name-part taxon-name-part-type="species">senticeps</tp:taxon-name-part></tp:taxon-name></italic> topotype (<named-content xmlns:xlink="http://www.w3.org/1999/xlink" content-type="dwc:institutional_code" xlink:type="simple">SAIAB</named-content> 200302) from the Assegaaibosch River, Krom River system, and <italic><tp:taxon-name><tp:taxon-name-part taxon-name-part-type="genus">Pseudobarbus</tp:taxon-name-part> <tp:taxon-name-part taxon-name-part-type="species">swartzi</tp:taxon-name-part></tp:taxon-name></italic> sp. n. holotype (<named-content xmlns:xlink="http://www.w3.org/1999/xlink" content-type="dwc:institutional_code" xlink:type="simple">SAIAB</named-content> 203792) from a tributary of the Wabooms River, Gamtoos River system. Note the differences in the arrangement of melanophores which produces distinct patterns on the latero-ventral scales of the three species.</p></caption><graphic xmlns:xlink="http://www.w3.org/1999/xlink" xlink:href="zookeys-657-109-g006.jpg" position="float" orientation="portrait" xlink:type="simple" id="oo_123219.jpg"/></fig></tp:treatment-sec><tp:treatment-sec sec-type="description" id="SECID0EJ5BI"><title>Description.</title><p>Morphometric and meristic data summarised in Table <xref ref-type="table" rid="T4">4</xref> are based on three syntypes and 68 specimens (43–82 mm <abbrev xmlns:xlink="http://www.w3.org/1999/xlink" xlink:title="Standard length" id="ABBRID0ET5BI" xlink:type="simple">SL</abbrev>) from the Sundays, Swartkops and Baakens River systems. General body shape and colouration are shown in Figures <xref ref-type="fig" rid="F5">5a</xref>, <xref ref-type="fig" rid="F6">6a</xref>, <xref ref-type="fig" rid="F7">7a</xref>.</p><fig id="F7" position="float" orientation="portrait"><label>Figure 7.</label><caption><p>Map of the eastern Cape Fold Ecoregion showing confirmed distributions of <italic><tp:taxon-name><tp:taxon-name-part taxon-name-part-type="genus">Pseudobarbus</tp:taxon-name-part> <tp:taxon-name-part taxon-name-part-type="species">senticeps</tp:taxon-name-part></tp:taxon-name></italic> (turquois diamonds) restricted to the Krom River system), <italic><tp:taxon-name><tp:taxon-name-part taxon-name-part-type="genus">Pseudobarbus</tp:taxon-name-part> <tp:taxon-name-part taxon-name-part-type="species">swartzi</tp:taxon-name-part></tp:taxon-name></italic> sp. n. (blue squares) (restricted to the Gamtoos River system and the Kabeljous and Seekoei Rivers) and <italic><tp:taxon-name><tp:taxon-name-part taxon-name-part-type="genus">Pseudobarbus</tp:taxon-name-part> <tp:taxon-name-part taxon-name-part-type="species">afer</tp:taxon-name-part></tp:taxon-name></italic> s.s (red circles)(Baakens, Swartkops and Sundays River systems) based on recent surveys (2000–2016). Additional surveys are required to more accurately map the distribution ranges of these species in the Krom, Gamtoos, Swart, Kabeljous, Baakens and Sundays, and determine the status of populations in the Seekoei and Maitland River systems (open squares).</p></caption><graphic xmlns:xlink="http://www.w3.org/1999/xlink" xlink:href="zookeys-657-109-g007.jpg" position="float" orientation="portrait" xlink:type="simple" id="oo_123220.jpg"/></fig><p>Body fusiform, more or less laterally compressed, with dorsal profile generally more convex than ventral profile. Body deepest around the anterior bases of the dorsal and pelvic fins. Caudal peduncle length is almost twice its depth. Head length sub-equal to body depth, snout slightly blunt, mouth sub-terminal and sickle shaped, with a single pair of simple short maxillary barbels. Barbel length shorter than orbit diameter, barbels do not surpass the vertical through posterior margin of pupil. Eyes moderately <!--PageBreak-->large, located dorsolaterally, closer to tip of snout than to the posterior margin of gill cover, orbit diameter shorter than snout length.</p><p>
              <italic><tp:taxon-name><tp:taxon-name-part taxon-name-part-type="genus">Tuberculation</tp:taxon-name-part></tp:taxon-name></italic>. Mature breeding males develop large conical tubercles on the snout and head dorsum. The bilateral clusters on the snout include 2–4 tubercles. Scattered tubercles on dorsal surface of head smaller than those on the snout. Minute tubercles develop in bands on the dorsal surface of pectoral fin rays and a row along the free edge of latero-dorsal scales.</p><p>
              <italic>Scales</italic>. 29–34 scale rows along the lateral line to end of hypural plate (point of flexure), 1–2 more scales to base of caudal fin. Of the 68 specimens examined, only 13 had <!--PageBreak-->29–30 scale rows along the lateral line and only five specimens had 35 lateral line scale rows. The rest of the specimens (50) had 31–34 scale rows along the lateral line. Four to six scale rows between lateral line and anterior base of dorsal fin (dorsal fin origin), 3–5 scale rows between lateral line and pelvic fin origin, 3–5 scale rows between lateral line and anal fin origin, 14–16 pre-dorsal scale rows (from posterior edge of head to anterior base of dorsal fin), 12–16 circumpeduncular scales. Triangular naked patch between the gill covers and anterior base of pectoral fins, ventral scales between pectoral fin origin and pelvic fin origin reduced and embedded. Axillary scales of pelvic fin not prominent or elongate. Scales between posterior edge of head and dorsal fin origin embedded and smaller than flank scales.</p><p>
              <italic>Fins</italic>. Dorsal fin situated almost in the centre of the body (excluding caudal fin), origin slightly behind vertical through origin of pelvic fin, with 3–4 unbranched rays and 6–7 branched rays, distal margin straight to slightly concave, tip of depressed dorsal fin reaches within 1–2 scales to vertical through posterior base of anal fin. Pectoral fins fan-shaped, larger in males than females, with 14–17 rays, often reaches and surpasses base of pelvic fin in males, reaches 2 scales to base of pelvic fin in females. Pelvic fin with 8–9 rays, origin slightly in front of dorsal fin origin, tip of depressed pelvic fin does not reach anterior origin of anal fin, except in mature males. Anal fin with 3 simple rays and 5 (rarely 6) branched rays, distal margin almost straight to slightly convex, origin closer to anterior base of pelvic fin than caudal fin base. Caudal fin is obtusely forked, with a mode of 10+9 principal rays.</p><p>
              <italic>Osteology</italic>. Total vertebrae including Weberian apparatus 36–39 (mode 37), predorsal vertebrae including Weberian apparatus 11–13 (mode 12), precaudal vertebrae including Weberian apparatus 18–20 (mode 19), caudal vertebrae including Weberian apparatus 17–19 (mode 18).</p><p>
              <italic>Colouration</italic> (<italic>live and fresh specimens)</italic>. Refer to Figure <xref ref-type="fig" rid="F5">5a</xref> for general live colouration. Dorsum grey-black, sides and belly silvery white, base of fins bright red in adults. Vague dark mid-lateral band from behind the head to the base of the caudal fin.</p><p>
              <italic>Colouration (preserved)</italic>. The bright red pigmentation on base of fins and silvery colouration fades in preservative (Figure <xref ref-type="fig" rid="F6">6a</xref>). Dorsum and flanks above lateral line dark greyish. Belly off-white to yellow in most specimens. Band of pigment around centre of scales, basal segment of exposed area of scales without pigment, leaving a lighter band along distal edges of scales, producing a mesh or net-like pattern which is more pronounced on dorso-lateral scales (Figure <xref ref-type="fig" rid="F6">6a</xref>).</p></tp:treatment-sec><tp:treatment-sec sec-type="distribution" id="SECID0ECCCI"><title>Distribution.</title><p>
              <italic><tp:taxon-name><tp:taxon-name-part taxon-name-part-type="genus">Pseudobarbus</tp:taxon-name-part> <tp:taxon-name-part taxon-name-part-type="species">afer</tp:taxon-name-part></tp:taxon-name></italic> s.s. (referred to as the ‘Mandela lineage’ by <xref ref-type="bibr" rid="B43">Swartz et al. 2007</xref>) occurs in three isolated river systems (the Sundays, Swartkops and Baakens) which discharge into Algoa Bay near Port Elizabeth (Figure <xref ref-type="fig" rid="F7">7</xref>). Remnant populations of this species are highly fragmented, persisting in only a few less degraded upland tributaries that have not been invaded by alien species (<xref ref-type="bibr" rid="B18">Ellender et al. 2011</xref>).</p></tp:treatment-sec><tp:treatment-sec sec-type="conservation status" id="SECID0E6CCI"><title>Conservation status.</title><p>Once common and widely distributed throughout the Sundays, Swartkops and Baakens River systems, <italic><tp:taxon-name><tp:taxon-name-part taxon-name-part-type="genus">Pseudobarbus</tp:taxon-name-part> <tp:taxon-name-part taxon-name-part-type="species">afer</tp:taxon-name-part></tp:taxon-name></italic> suffered severe decline in distribution and abundance, mainly due to invasion by alien predators and competitors, deterioration of water quality and loss of critical habitat. Consequently, this species <!--PageBreak--><!--PageBreak-->(referred to as <italic><tp:taxon-name><tp:taxon-name-part taxon-name-part-type="genus">Pseudobarbus</tp:taxon-name-part> <tp:taxon-name-part taxon-name-part-type="species">afer</tp:taxon-name-part></tp:taxon-name></italic> (Peters, 1864) by <xref ref-type="bibr" rid="B46">Tweddle et al. 2009</xref>) was listed as Endangered during the most recent <abbrev xmlns:xlink="http://www.w3.org/1999/xlink" content-type="institution" xlink:title="International Union for Conservation of Nature" xlink:type="simple">IUCN</abbrev> assessment of the status and distribution of freshwater fishes in southern Africa (<xref ref-type="bibr" rid="B46">Tweddle et al. 2009</xref>). Invasion by alien fish was identified as the single most important threat to this species. Long-term persistence of this species in the Baakens River system is uncertain as the entire catchment of this system has been heavily urbanised and the river is now heavily infested with non-native species, particularly <italic><tp:taxon-name><tp:taxon-name-part taxon-name-part-type="genus">Tilapia</tp:taxon-name-part> <tp:taxon-name-part taxon-name-part-type="species">sparrmanii</tp:taxon-name-part></tp:taxon-name></italic> and <italic><tp:taxon-name><tp:taxon-name-part taxon-name-part-type="genus">Pseudocrenilabrus</tp:taxon-name-part> <tp:taxon-name-part taxon-name-part-type="species">philander</tp:taxon-name-part></tp:taxon-name></italic> (personal observations, March 2014). There is urgent need for comprehensive surveys to determine the status of the Baakens population and identify measures to prevent its eradication. The conservation status of <italic><tp:taxon-name><tp:taxon-name-part taxon-name-part-type="genus">Pseudobarbus</tp:taxon-name-part> <tp:taxon-name-part taxon-name-part-type="species">afer</tp:taxon-name-part></tp:taxon-name></italic> s.s is being reassessed as part of a national program that is assessing the conservation status of all freshwater fishes of South Africa.</p></tp:treatment-sec><tp:treatment-sec><!--Section generated to contain objects referenced in tp:taxon-treatment.--><fig id="F4" position="float" orientation="portrait"><label>Figure 4.</label><caption><p>Scatter plots of scale counts and selected morphometric characters of <italic><tp:taxon-name><tp:taxon-name-part taxon-name-part-type="genus">Pseudobarbus</tp:taxon-name-part> <tp:taxon-name-part taxon-name-part-type="species">afer</tp:taxon-name-part></tp:taxon-name></italic> s.s., <italic><tp:taxon-name><tp:taxon-name-part taxon-name-part-type="genus">Pseudobarbus</tp:taxon-name-part> <tp:taxon-name-part taxon-name-part-type="species">senticeps</tp:taxon-name-part></tp:taxon-name></italic> and <italic><tp:taxon-name><tp:taxon-name-part taxon-name-part-type="genus">Pseudobarbus</tp:taxon-name-part> <tp:taxon-name-part taxon-name-part-type="species">swartzi</tp:taxon-name-part></tp:taxon-name></italic> sp. n.</p></caption><graphic xmlns:xlink="http://www.w3.org/1999/xlink" xlink:href="zookeys-657-109-g004.jpg" position="float" orientation="portrait" xlink:type="simple" id="oo_123217.jpg"/></fig><table-wrap id="T4" position="float" orientation="portrait"><label>Table 4.</label><caption><p>Morphometric and meristic data for <italic><tp:taxon-name><tp:taxon-name-part taxon-name-part-type="genus">Pseudobarbus</tp:taxon-name-part> <tp:taxon-name-part taxon-name-part-type="species">afer</tp:taxon-name-part></tp:taxon-name></italic> s.s, <italic><tp:taxon-name><tp:taxon-name-part taxon-name-part-type="genus">Pseudobarbus</tp:taxon-name-part> <tp:taxon-name-part taxon-name-part-type="species">senticeps</tp:taxon-name-part></tp:taxon-name></italic> and <italic><tp:taxon-name><tp:taxon-name-part taxon-name-part-type="genus">Pseudobarbus</tp:taxon-name-part> <tp:taxon-name-part taxon-name-part-type="species">swartzi</tp:taxon-name-part></tp:taxon-name></italic> sp. n.</p></caption><table id="TID0EIWAG" rules="all"><tbody><tr><th rowspan="1" colspan="1"/><th rowspan="1" colspan="2">
                  <italic><tp:taxon-name><tp:taxon-name-part taxon-name-part-type="genus">Pseudobarbus</tp:taxon-name-part> <tp:taxon-name-part taxon-name-part-type="species">afer</tp:taxon-name-part></tp:taxon-name></italic>
                </th><th rowspan="1" colspan="2">
                  <italic><tp:taxon-name><tp:taxon-name-part taxon-name-part-type="genus">Pseudobarbus</tp:taxon-name-part> <tp:taxon-name-part taxon-name-part-type="species">senticeps</tp:taxon-name-part></tp:taxon-name></italic>
                </th><th rowspan="1" colspan="2">
                  <italic><tp:taxon-name><tp:taxon-name-part taxon-name-part-type="genus">Pseudobarbus</tp:taxon-name-part> <tp:taxon-name-part taxon-name-part-type="species">swartzi</tp:taxon-name-part></tp:taxon-name></italic> sp. n.</th></tr><tr><th rowspan="1" colspan="1"/><th rowspan="1" colspan="1">syntypes<sup>‡</sup><break/> <italic>n</italic> = 3</th><th rowspan="1" colspan="1">other specimens including topotypes<break/> <italic>n</italic> = 68</th><th rowspan="1" colspan="1">holotype</th><th rowspan="1" colspan="1">topotypes<break/> <italic>n</italic> = 29</th><th rowspan="1" colspan="1">holotype</th><th rowspan="1" colspan="1">other specimens including paratypes<break/> <italic>n</italic> = 63</th></tr><tr><td rowspan="1" colspan="1">Standard length (<abbrev xmlns:xlink="http://www.w3.org/1999/xlink" xlink:title="Standard length" id="ABBRID0EP4BG" xlink:type="simple">SL</abbrev>) (mm)</td><td rowspan="1" colspan="1">79.1–89.0</td><td rowspan="1" colspan="1">43.0–82.0</td><td rowspan="1" colspan="1">67.0</td><td rowspan="1" colspan="1">45.0–79.3</td><td rowspan="1" colspan="1">81.1</td><td rowspan="1" colspan="1">46.5–75.2</td></tr><tr><td rowspan="1" colspan="1">Head length (<abbrev xmlns:xlink="http://www.w3.org/1999/xlink" xlink:title="Head length" id="ABBRID0EK5BG" xlink:type="simple">HL</abbrev>) (mm)</td><td rowspan="1" colspan="1">22.4–26.7</td><td rowspan="1" colspan="1">11.7–22.5</td><td rowspan="1" colspan="1">18.2</td><td rowspan="1" colspan="1">12.8–21.1</td><td rowspan="1" colspan="1">22.3</td><td rowspan="1" colspan="1">12.8–21.2</td></tr><tr><td rowspan="1" colspan="7">Percentage of <abbrev xmlns:xlink="http://www.w3.org/1999/xlink" xlink:title="Standard length" id="ABBRID0EF6BG" xlink:type="simple">SL</abbrev> (%)</td></tr><tr><td rowspan="1" colspan="1">Head length</td><td rowspan="1" colspan="1">24.1–30.0</td><td rowspan="1" colspan="1">25.4–28.9</td><td rowspan="1" colspan="1">27.2</td><td rowspan="1" colspan="1">26.1–29.6</td><td rowspan="1" colspan="1">27.5</td><td rowspan="1" colspan="1">26.6–30.0</td></tr><tr><td rowspan="1" colspan="1">Predorsal length</td><td rowspan="1" colspan="1">51.2–55.0</td><td rowspan="1" colspan="1">49.6–55.5</td><td rowspan="1" colspan="1">50.7</td><td rowspan="1" colspan="1">49.3–55.0</td><td rowspan="1" colspan="1">53.8</td><td rowspan="1" colspan="1">53.3–56.6</td></tr><tr><td rowspan="1" colspan="1">Dorsal fin base</td><td rowspan="1" colspan="1">11.4–12.4</td><td rowspan="1" colspan="1">11.0–14.4</td><td rowspan="1" colspan="1">14.9</td><td rowspan="1" colspan="1">11.0–14.9</td><td rowspan="1" colspan="1">12.7</td><td rowspan="1" colspan="1">10.8–13.4</td></tr><tr><td rowspan="1" colspan="1">Dorsal fin height</td><td rowspan="1" colspan="1">–</td><td rowspan="1" colspan="1">20.4–25.2</td><td rowspan="1" colspan="1">25.4</td><td rowspan="1" colspan="1">20.8–25.4</td><td rowspan="1" colspan="1">24.9</td><td rowspan="1" colspan="1">23.5–27.8</td></tr><tr><td rowspan="1" colspan="1">Body depth</td><td rowspan="1" colspan="1">24.3–27.9</td><td rowspan="1" colspan="1">22.5–31.6</td><td rowspan="1" colspan="1">28.7</td><td rowspan="1" colspan="1">22.9–28.7</td><td rowspan="1" colspan="1">26.1</td><td rowspan="1" colspan="1">22.6–25.9</td></tr><tr><td rowspan="1" colspan="1">Body width</td><td rowspan="1" colspan="1">10.8–13.2</td><td rowspan="1" colspan="1">11.9–20.2</td><td rowspan="1" colspan="1">13.9</td><td rowspan="1" colspan="1">13.9–19.3</td><td rowspan="1" colspan="1">17.8</td><td rowspan="1" colspan="1">14.6–17.7</td></tr><tr><td rowspan="1" colspan="1">Caudal peduncle length</td><td rowspan="1" colspan="1">23.4–24.9</td><td rowspan="1" colspan="1">23.0–27.6</td><td rowspan="1" colspan="1">26.0</td><td rowspan="1" colspan="1">22.5–26.2</td><td rowspan="1" colspan="1">23.4</td><td rowspan="1" colspan="1">22.2–25.4</td></tr><tr><td rowspan="1" colspan="7">Percentage of <abbrev xmlns:xlink="http://www.w3.org/1999/xlink" xlink:title="Head length" id="ABBRID0EJEAI" xlink:type="simple">HL</abbrev> (%)</td></tr><tr><td rowspan="1" colspan="1">Head depth</td><td rowspan="1" colspan="1">61.8–70.7</td><td rowspan="1" colspan="1">66.5–78.2</td><td rowspan="1" colspan="1">73.6</td><td rowspan="1" colspan="1">65.3–74.3</td><td rowspan="1" colspan="1">72.6</td><td rowspan="1" colspan="1">63.7–71.6</td></tr><tr><td rowspan="1" colspan="1">Inter-obit</td><td rowspan="1" colspan="1">27.7–34.8</td><td rowspan="1" colspan="1">25.2–33.0</td><td rowspan="1" colspan="1">30.8</td><td rowspan="1" colspan="1">27.1–33.0</td><td rowspan="1" colspan="1">34.5</td><td rowspan="1" colspan="1">25.7–31.2</td></tr><tr><td rowspan="1" colspan="1">Snout length</td><td rowspan="1" colspan="1">24.0–29.3</td><td rowspan="1" colspan="1">29.7–39.0</td><td rowspan="1" colspan="1">34.6</td><td rowspan="1" colspan="1">29.8–37.9</td><td rowspan="1" colspan="1">33.6</td><td rowspan="1" colspan="1">28.9–34.0</td></tr><tr><td rowspan="1" colspan="1">Post orbit</td><td rowspan="1" colspan="1">40.8–49.7</td><td rowspan="1" colspan="1">42.2–51.2</td><td rowspan="1" colspan="1">52.7</td><td rowspan="1" colspan="1">44.2–52.7</td><td rowspan="1" colspan="1">50.7</td><td rowspan="1" colspan="1">44.6–47.7</td></tr><tr><td rowspan="1" colspan="1">Posterior barbel length</td><td rowspan="1" colspan="1">16.4–23.6</td><td rowspan="1" colspan="1">12.1–27.2</td><td rowspan="1" colspan="1">33.0</td><td rowspan="1" colspan="1">26.0–37.0</td><td rowspan="1" colspan="1">27.8</td><td rowspan="1" colspan="1">26.7–39.9</td></tr><tr><td rowspan="1" colspan="1">Orbit diameter</td><td rowspan="1" colspan="1">21.7–29.5</td><td rowspan="1" colspan="1">21.7–30.4</td><td rowspan="1" colspan="1">25.8</td><td rowspan="1" colspan="1">23.5–29.5</td><td rowspan="1" colspan="1">25.6</td><td rowspan="1" colspan="1">23.0–27.7</td></tr><tr><td rowspan="1" colspan="7">Percentage of caudal peduncle length (%)</td></tr><tr><td rowspan="1" colspan="1">Caudal peduncle depth</td><td rowspan="1" colspan="1">43.2–50.9</td><td rowspan="1" colspan="1">40.3–61.5</td><td rowspan="1" colspan="1">52.3</td><td rowspan="1" colspan="1">43.0–54.5</td><td rowspan="1" colspan="1">57.9</td><td rowspan="1" colspan="1">43.6–54.3</td></tr><tr><td rowspan="1" colspan="1">Unbranched dorsal fin rays</td><td rowspan="1" colspan="1">ii–iii</td><td rowspan="1" colspan="1">iv (iii–iv)</td><td rowspan="1" colspan="1">iii</td><td rowspan="1" colspan="1">iv (iii–iv)</td><td rowspan="1" colspan="1">iii</td><td rowspan="1" colspan="1">iii</td></tr><tr><td rowspan="1" colspan="1">Branched dorsal fin rays</td><td rowspan="1" colspan="1">7</td><td rowspan="1" colspan="1">7 (6–7)</td><td rowspan="1" colspan="1">7</td><td rowspan="1" colspan="1">7</td><td rowspan="1" colspan="1">7</td><td rowspan="1" colspan="1">7</td></tr><tr><td rowspan="1" colspan="1">Unbranched anal fin rays</td><td rowspan="1" colspan="1">iii</td><td rowspan="1" colspan="1">iii</td><td rowspan="1" colspan="1">iii</td><td rowspan="1" colspan="1">iii</td><td rowspan="1" colspan="1">iii</td><td rowspan="1" colspan="1">iii</td></tr><tr><td rowspan="1" colspan="1">Branched anal fin rays</td><td rowspan="1" colspan="1">5</td><td rowspan="1" colspan="1">5</td><td rowspan="1" colspan="1">5</td><td rowspan="1" colspan="1">5</td><td rowspan="1" colspan="1">5</td><td rowspan="1" colspan="1">5</td></tr><tr><td rowspan="1" colspan="1">Pectoral fin rays</td><td rowspan="1" colspan="1">13–14</td><td rowspan="1" colspan="1">15 (14–17)</td><td rowspan="1" colspan="1">14</td><td rowspan="1" colspan="1">14 (13–15)</td><td rowspan="1" colspan="1">13</td><td rowspan="1" colspan="1">14 (12–14)</td></tr><tr><td rowspan="1" colspan="1">Pelvic fin rays</td><td rowspan="1" colspan="1">8</td><td rowspan="1" colspan="1">8 (8–9)</td><td rowspan="1" colspan="1">8</td><td rowspan="1" colspan="1">8 (8–9)</td><td rowspan="1" colspan="1">7</td><td rowspan="1" colspan="1">8 (7–8)</td></tr><tr><td rowspan="1" colspan="1">Lateral line scales</td><td rowspan="1" colspan="1">29–33</td><td rowspan="1" colspan="1">32 (29–35)</td><td rowspan="1" colspan="1">29</td><td rowspan="1" colspan="1">29 (25–30)</td><td rowspan="1" colspan="1">36</td><td rowspan="1" colspan="1">36 (35–37)</td></tr><tr><td rowspan="1" colspan="1">Lateral line to dorsal fin scale rows</td><td rowspan="1" colspan="1">4</td><td rowspan="1" colspan="1">5 (4–6)</td><td rowspan="1" colspan="1">5</td><td rowspan="1" colspan="1">5 (4–5)</td><td rowspan="1" colspan="1">6</td><td rowspan="1" colspan="1">6 (6–7)</td></tr><tr><td rowspan="1" colspan="1">Lateral line to pelvic fin scale rows</td><td rowspan="1" colspan="1">–</td><td rowspan="1" colspan="1">4 (3–5)</td><td rowspan="1" colspan="1">4</td><td rowspan="1" colspan="1">4 (3–4)</td><td rowspan="1" colspan="1">5</td><td rowspan="1" colspan="1">5 (4–5)</td></tr><tr><td rowspan="1" colspan="1">Lateral line to anal fin scale rows</td><td rowspan="1" colspan="1">–</td><td rowspan="1" colspan="1">4 (3–5)</td><td rowspan="1" colspan="1">4</td><td rowspan="1" colspan="1">3 (3–4)</td><td rowspan="1" colspan="1">5</td><td rowspan="1" colspan="1">5</td></tr><tr><td rowspan="1" colspan="1">Caudal peduncle scale rows</td><td rowspan="1" colspan="1">12–14</td><td rowspan="1" colspan="1">12 (12–16)</td><td rowspan="1" colspan="1">12</td><td rowspan="1" colspan="1">12 (10–12)</td><td rowspan="1" colspan="1">16</td><td rowspan="1" colspan="1">16 (15–16)</td></tr><tr><td rowspan="1" colspan="1">Predorsal scale rows</td><td rowspan="1" colspan="1">13–15</td><td rowspan="1" colspan="1">15 (14–16)</td><td rowspan="1" colspan="1">14</td><td rowspan="1" colspan="1">15 (12–15)</td><td rowspan="1" colspan="1">16</td><td rowspan="1" colspan="1">17–18 (16–20)</td></tr><tr><td rowspan="1" colspan="1">Total vertebrae</td><td rowspan="1" colspan="1"/><td rowspan="1" colspan="1">37 (36–39)</td><td rowspan="1" colspan="1"/><td rowspan="1" colspan="1">37 (35–38)</td><td rowspan="1" colspan="1">37</td><td rowspan="1" colspan="1">37 (37–38)*</td></tr><tr><td rowspan="1" colspan="1">Precaudal vertebrae</td><td rowspan="1" colspan="1"/><td rowspan="1" colspan="1">19 (18–20)</td><td rowspan="1" colspan="1"/><td rowspan="1" colspan="1">19 (18–19)</td><td rowspan="1" colspan="1">19</td><td rowspan="1" colspan="1">20 (19–20)*</td></tr><tr><td rowspan="1" colspan="1">Caudal vertebrae</td><td rowspan="1" colspan="1"/><td rowspan="1" colspan="1">18 (17–19)</td><td rowspan="1" colspan="1"/><td rowspan="1" colspan="1">18 (16–18)</td><td rowspan="1" colspan="1">18</td><td rowspan="1" colspan="1">18 (17–18)*</td></tr><tr><td rowspan="1" colspan="1">Predorsal vertebrae</td><td rowspan="1" colspan="1"/><td rowspan="1" colspan="1">12 (11–13)</td><td rowspan="1" colspan="1"/><td rowspan="1" colspan="1">12 (11–13)</td><td rowspan="1" colspan="1">13</td><td rowspan="1" colspan="1">13 (12–13)*</td></tr></tbody></table><table-wrap-foot><fn><p>
                <sup>‡</sup>all three specimens are in very poor condition, with very few intact scales, flaccid bodies and damaged fins. *counts based on radiographs of the holotype and 12 paratypes</p></fn></table-wrap-foot></table-wrap></tp:treatment-sec><ref-list><ref id="B24"><mixed-citation xmlns:xlink="http://www.w3.org/1999/xlink" xlink:type="simple">
          <person-group><name name-style="western"><surname>Günther</surname><given-names>A</given-names></name></person-group> (<year>1868</year>) <source>Catalogue of the Physostomi in the collection of the British Museum</source> (<volume>Vol. 7</volume>). <publisher-name>British Museum</publisher-name>, <publisher-loc>London</publisher-loc>. <ext-link xlink:type="simple" ext-link-type="uri" xlink:href="http://biodiversitylibrary.org/page/9365020">http://biodiversitylibrary.org/page/9365020</ext-link></mixed-citation></ref><ref id="B5"><mixed-citation xmlns:xlink="http://www.w3.org/1999/xlink" xlink:type="simple">
          <person-group><name name-style="western"><surname>Boulenger</surname><given-names>GA</given-names></name></person-group> (<year>1911</year>) <source>Catalogue of the Freshwater fishes of Africa in the British Museum (Natural History) (Vol. 2).</source> <publisher-name>British Museum (Natural History)</publisher-name>, <publisher-loc>London</publisher-loc>, <size units="page">529 pp</size>.</mixed-citation></ref><ref id="B22"><mixed-citation xmlns:xlink="http://www.w3.org/1999/xlink" xlink:type="simple">
          <person-group><name name-style="western"><surname>Gilchrist</surname><given-names>JDF</given-names></name><name name-style="western"><surname>Thompson</surname><given-names>WW</given-names></name></person-group> (<year>1913</year>) <article-title>The freshwater fishes of South Africa.</article-title> <source>Annals of the South African Museum</source> <volume>11</volume>: <fpage>321</fpage>–<lpage>463</lpage>. <ext-link xlink:type="simple" ext-link-type="doi" xlink:href="10.5962/bhl.part.5073">https://doi.org/10.5962/bhl.part.5073</ext-link></mixed-citation></ref><ref id="B2"><mixed-citation xmlns:xlink="http://www.w3.org/1999/xlink" xlink:type="simple">
          <person-group><name name-style="western"><surname>Barnard</surname><given-names>KH</given-names></name></person-group> (<year>1938</year>) <source>Notes on the species of <italic><tp:taxon-name><tp:taxon-name-part taxon-name-part-type="genus">Barbus</tp:taxon-name-part></tp:taxon-name></italic> from the Cape Province, with descriptions of new species. Annals and Magazine of Natural History</source> (<volume>Series 11</volume>) <issue>2</issue>: <fpage>80</fpage>–<lpage>88</lpage>.</mixed-citation></ref><ref id="B3"><mixed-citation xmlns:xlink="http://www.w3.org/1999/xlink" xlink:type="simple">
          <person-group><name name-style="western"><surname>Barnard</surname><given-names>KH</given-names></name></person-group> (<year>1943</year>) <article-title>Revision of the indigenous freshwater fishes of the S.W. Cape Region.</article-title> <source>Annals of the South African Museum</source> <volume>36</volume>: <fpage>101</fpage>–<lpage>263</lpage>.</mixed-citation></ref><ref id="B23"><mixed-citation xmlns:xlink="http://www.w3.org/1999/xlink" xlink:type="simple">
          <person-group><name name-style="western"><surname>Gilchrist</surname><given-names>JDF</given-names></name><name name-style="western"><surname>Thompson</surname><given-names>WW</given-names></name></person-group> (<year>1917</year>) <article-title>The freshwater fishes of South Africa (Continued).</article-title> <source>Annals of the South African Museum</source> <volume>11</volume>: <fpage>465</fpage>–<lpage>575</lpage>.</mixed-citation></ref><ref id="B28"><mixed-citation xmlns:xlink="http://www.w3.org/1999/xlink" xlink:type="simple">
          <person-group><name name-style="western"><surname>Jubb</surname><given-names>RA</given-names></name></person-group> (<year>1965</year>) <article-title>Freshwater fishes of the Cape Province.</article-title> <source>Annals of the Cape Provincial Museum</source> <volume>4</volume>: <fpage>1</fpage>–<lpage>72</lpage>.</mixed-citation></ref><ref id="B41"><mixed-citation xmlns:xlink="http://www.w3.org/1999/xlink" xlink:type="simple">
          <person-group><name name-style="western"><surname>Smith</surname><given-names>JLB and Smith MM</given-names></name></person-group> (<year>1966</year>) <source>Fishes of the Tsitsikama Coastal National Park.</source> <publisher-name>National Parks Board</publisher-name>, <publisher-loc>Pretoria</publisher-loc>, <size units="page">161 pp</size>.</mixed-citation></ref><ref id="B37"><mixed-citation xmlns:xlink="http://www.w3.org/1999/xlink" xlink:type="simple">
          <person-group><name name-style="western"><surname>Skelton</surname><given-names>PH</given-names></name></person-group> (<year>1988</year>) <article-title>A taxonomic revision of the redfin minnows (<tp:taxon-name><tp:taxon-name-part taxon-name-part-type="class">Pisces</tp:taxon-name-part></tp:taxon-name>, <tp:taxon-name><tp:taxon-name-part taxon-name-part-type="family">Cyprinidae</tp:taxon-name-part></tp:taxon-name>) from southern Africa.</article-title> <source>Annals of the Cape Provincial Museum (Natural History)</source> <volume>16</volume>: <fpage>201</fpage>–<lpage>307</lpage>.</mixed-citation></ref><ref id="B43"><mixed-citation xmlns:xlink="http://www.w3.org/1999/xlink" xlink:type="simple">
          <person-group><name name-style="western"><surname>Swartz</surname><given-names>ER</given-names></name><name name-style="western"><surname>Skelton</surname><given-names>PH</given-names></name><name name-style="western"><surname>Bloomer</surname><given-names>P</given-names></name></person-group> (<year>2007</year>) <article-title>Sea-level changes, river capture and the evolution of populations of the Eastern Cape and fiery redfins (<italic><tp:taxon-name><tp:taxon-name-part taxon-name-part-type="genus">Pseudobarbus</tp:taxon-name-part> <tp:taxon-name-part taxon-name-part-type="species">afer</tp:taxon-name-part></tp:taxon-name></italic> and <italic><tp:taxon-name><tp:taxon-name-part taxon-name-part-type="genus">Pseudobarbus</tp:taxon-name-part> <tp:taxon-name-part taxon-name-part-type="species">phlegethon</tp:taxon-name-part></tp:taxon-name></italic>, <tp:taxon-name><tp:taxon-name-part taxon-name-part-type="family">Cyprinidae</tp:taxon-name-part></tp:taxon-name>) across multiple river systems in South Africa.</article-title> <source>Journal of Biogeography</source> <volume>34</volume>: <fpage>2086</fpage>–<lpage>2099</lpage>. <ext-link xlink:type="simple" ext-link-type="doi" xlink:href="10.1111/j.1365-2699.2007.01768.x">https://doi.org/10.1111/j.1365-2699.2007.01768.x</ext-link></mixed-citation></ref><ref id="B18"><mixed-citation xmlns:xlink="http://www.w3.org/1999/xlink" xlink:type="simple">
          <person-group><name name-style="western"><surname>Ellender</surname><given-names>BR</given-names></name><name name-style="western"><surname>Weyl</surname><given-names>OLF</given-names></name><name name-style="western"><surname>Swartz</surname><given-names>ER</given-names></name></person-group> (<year>2011</year>) <article-title>Invasion of a headwater stream by non-native fishes in the Swartkops River system, South Africa.</article-title> <source>African Zoology</source> <volume>46</volume>: <fpage>39</fpage>–<lpage>46</lpage>. <ext-link xlink:type="simple" ext-link-type="doi" xlink:href="10.1080/15627020.2011.11407477">https://doi.org/10.1080/15627020.2011.11407477</ext-link></mixed-citation></ref><ref id="B46"><mixed-citation xmlns:xlink="http://www.w3.org/1999/xlink" xlink:type="simple">
          <person-group><name name-style="western"><surname>Tweddle</surname><given-names>D</given-names></name><name name-style="western"><surname>Bills</surname><given-names>R</given-names></name><name name-style="western"><surname>Swartz</surname><given-names>ER</given-names></name><name name-style="western"><surname>Coetzer</surname><given-names>W</given-names></name><name name-style="western"><surname>Da</surname><given-names>Costa L</given-names></name><name name-style="western"><surname>Engelbrecht</surname><given-names>J</given-names></name><name name-style="western"><surname>Cambray</surname><given-names>JA</given-names></name><name name-style="western"><surname>Marshall</surname><given-names>B</given-names></name><name name-style="western"><surname>Impson</surname><given-names>D</given-names></name><name name-style="western"><surname>Skelton</surname><given-names>PH</given-names></name></person-group> (<year>2009</year>) <article-title>The status and distribution of freshwater fishes.</article-title> In: <person-group><name name-style="western"><surname>Darwall</surname><given-names>WRT</given-names></name><name name-style="western"><surname>Smith</surname><given-names>KG</given-names></name><name name-style="western"><surname>Tweddle</surname><given-names>D</given-names></name><name name-style="western"><surname>Skelton</surname><given-names>PH</given-names></name></person-group> (<role>Eds</role>) <issue-title>The Status and Distribution of Freshwater Biodiversity in Southern Africa.</issue-title> <source>IUCN, Gland, and <named-content content-type="dwc:institutional_code" xlink:type="simple">SAIAB</named-content>, Grahamstown</source>, <fpage>21</fpage>–<lpage>37</lpage>.</mixed-citation></ref></ref-list></tp:taxon-treatment>
