# Supplementary material for: A review of the Pseudobarbus afer (Peters, 1864) species complex (Teleostei, Cyprinidae) in the eastern Cape Fold Ecoregion of South Africa
Source: Zookeys. 2017 Feb 20;(657):109–40. doi: 10.3897/zookeys.657.11076 (PMC5345373; doi:10.3897/zookeys.657.11076)
Supplement: XML Treatment for Pseudobarbus senticeps [file zookeys.657.11076-treatment2.xml]

<!DOCTYPE tp:taxon-treatment
  PUBLIC "-//TaxonX//DTD Taxonomic Treatment Publishing DTD v0 20100105//EN" "tax-treatment-NSO.dtd">
<tp:taxon-treatment xmlns:tp="http://www.plazi.org/taxpub"><tp:treatment-meta><kwd-group><label>Taxon classification</label><kwd><named-content content-type="kingdom">Animalia</named-content></kwd><kwd><named-content content-type="order">Teleostei</named-content></kwd><kwd><named-content content-type="family">Cyprinidae</named-content></kwd></kwd-group><mixed-citation publication-type="journal"><person-group><name><surname>Chakona</surname><given-names>Albert</given-names></name><name><surname>Skelton</surname><given-names>Paul H.</given-names></name></person-group><article-title>A review of the <italic><tp:taxon-name><tp:taxon-name-part taxon-name-part-type="genus">Pseudobarbus</tp:taxon-name-part> <tp:taxon-name-part taxon-name-part-type="species">afer</tp:taxon-name-part></tp:taxon-name></italic> (Peters, 1864) species complex (<tp:taxon-name><tp:taxon-name-part taxon-name-part-type="subclass">Teleostei</tp:taxon-name-part></tp:taxon-name>, <tp:taxon-name><tp:taxon-name-part taxon-name-part-type="family">Cyprinidae</tp:taxon-name-part></tp:taxon-name>) in the eastern Cape Fold Ecoregion of South Africa</article-title><source>Zookeys</source><day>20</day><month>2</month><year>2017</year><volume>2017</volume><issue>657</issue><fpage>109</fpage><lpage>140</lpage><pub-id pub-id-type="doi">10.3897/zookeys.657.11076</pub-id></mixed-citation></tp:treatment-meta><tp:nomenclature><tp:taxon-name>
              <tp:taxon-name-part taxon-name-part-type="genus">Pseudobarbus</tp:taxon-name-part>
              <tp:taxon-name-part taxon-name-part-type="species">senticeps</tp:taxon-name-part>
            </tp:taxon-name><tp:taxon-authority>(Smith 1936)</tp:taxon-authority><xref ref-type="fig" rid="F5">Figures 5b</xref><xref ref-type="fig" rid="F6">, 6b,c</xref><!--PageBreak--><tp:nomenclature-citation-list><tp:nomenclature-citation><tp:taxon-name>
                  <tp:taxon-name-part taxon-name-part-type="genus">Barbus</tp:taxon-name-part> <tp:taxon-name-part taxon-name-part-type="species">senticeps</tp:taxon-name-part></tp:taxon-name><comment>Smith, 1936.</comment></tp:nomenclature-citation><tp:nomenclature-citation><tp:taxon-name>
                  <tp:taxon-name-part taxon-name-part-type="genus">Barbus</tp:taxon-name-part> <tp:taxon-name-part taxon-name-part-type="species">afer</tp:taxon-name-part></tp:taxon-name><comment>: <xref ref-type="bibr" rid="B27">Jubb 1963</xref>, <xref ref-type="bibr" rid="B28">1965</xref>.</comment></tp:nomenclature-citation><tp:nomenclature-citation><tp:taxon-name>
                  <tp:taxon-name-part taxon-name-part-type="genus">Pseudobarbus</tp:taxon-name-part> <tp:taxon-name-part taxon-name-part-type="species">afer</tp:taxon-name-part></tp:taxon-name><comment>: <xref ref-type="bibr" rid="B37">Skelton 1988</xref>.</comment></tp:nomenclature-citation></tp:nomenclature-citation-list></tp:nomenclature><tp:treatment-sec sec-type="Holotype" id="SECID0EMICI"><title>Holotype.</title><p>
              <named-content xmlns:xlink="http://www.w3.org/1999/xlink" content-type="dwc:institutional_code" xlink:type="simple">SAIAB</named-content> 304, male, 65.7 mm <abbrev xmlns:xlink="http://www.w3.org/1999/xlink" xlink:title="Standard length" id="ABBRID0EXICI" xlink:type="simple">SL</abbrev>, Assegaaibosch River, Krom River system.</p></tp:treatment-sec><tp:treatment-sec sec-type="material" id="SECID0E2ICI"><title>Topotypic material.</title><p>
              <named-content xmlns:xlink="http://www.w3.org/1999/xlink" content-type="dwc:institutional_code" xlink:type="simple">SAIAB</named-content> 200302, 9 unsexed, 23–83 mm <abbrev xmlns:xlink="http://www.w3.org/1999/xlink" xlink:title="Standard length" id="ABBRID0EGJCI" xlink:type="simple">SL</abbrev>, Assegaaibos River, Krom River system, <named-content xmlns:xlink="http://www.w3.org/1999/xlink" content-type="dwc:verbatimCoordinates" xlink:type="simple"><named-content content-type="geo-json" specific-use="{&#34;type&#34;:&#34;Point&#34;,&#34;coordinates&#34;:[24.313917,-33.945278]}" id="NCID0ENJCI" xlink:type="simple">-33.9452778S, 24.3139167E</named-content></named-content>, collected by R Bills, V Bills and D Naran, 12 August 2014. <named-content xmlns:xlink="http://www.w3.org/1999/xlink" content-type="dwc:institutional_code" xlink:type="simple">SAIAB</named-content> 121815 (formerly AMG 2651), 29 unsexed, 45–75 mm <abbrev xmlns:xlink="http://www.w3.org/1999/xlink" xlink:title="Standard length" id="ABBRID0EXJCI" xlink:type="simple">SL</abbrev>, Assegaaibosch River, <named-content xmlns:xlink="http://www.w3.org/1999/xlink" content-type="dwc:verbatimCoordinates" xlink:type="simple"><named-content content-type="geo-json" specific-use="{&#34;type&#34;:&#34;Point&#34;,&#34;coordinates&#34;:[24.318889,-33.941389]}" id="NCID0E5JCI" xlink:type="simple">-33.9413889S, 24.3188889E</named-content></named-content>, Krom River system, collected by PH Skelton and J Stephenson, 20 January 1975.</p></tp:treatment-sec><tp:treatment-sec sec-type="etymology" id="SECID0EDKCI"><title>Etymology.</title><p>‘<italic><tp:taxon-name><tp:taxon-name-part taxon-name-part-type="species">senticeps</tp:taxon-name-part></tp:taxon-name></italic>’ refers to the thorny or prickly appearance of the head (<italic>sentis</italic> a thorn, bramble, and <italic>ceps</italic>, head) of sexually mature males due to the development of distinctly pointed tubercles on the snout, along the inner edges of the nares and orbits and head dorsum (see Figure <xref ref-type="fig" rid="F6">6b</xref>).</p></tp:treatment-sec><tp:treatment-sec sec-type="diagnosis" id="SECID0E2KCI"><title>Diagnosis.</title><p>Possession of a single pair of oral barbels separates <italic><tp:taxon-name><tp:taxon-name-part taxon-name-part-type="genus">Pseudobarbus</tp:taxon-name-part> <tp:taxon-name-part taxon-name-part-type="species">senticeps</tp:taxon-name-part></tp:taxon-name></italic> from <italic><tp:taxon-name><tp:taxon-name-part taxon-name-part-type="genus">Pseudobarbus</tp:taxon-name-part> <tp:taxon-name-part taxon-name-part-type="species">skeltoni</tp:taxon-name-part></tp:taxon-name></italic>, <italic><tp:taxon-name><tp:taxon-name-part taxon-name-part-type="genus">Pseudobarbus</tp:taxon-name-part> <tp:taxon-name-part taxon-name-part-type="species">verloreni</tp:taxon-name-part></tp:taxon-name></italic>, <italic><tp:taxon-name><tp:taxon-name-part taxon-name-part-type="genus">Pseudobarbus</tp:taxon-name-part> <tp:taxon-name-part taxon-name-part-type="species">burgi</tp:taxon-name-part></tp:taxon-name></italic> and <italic><tp:taxon-name><tp:taxon-name-part taxon-name-part-type="genus">Pseudobarbus</tp:taxon-name-part> <tp:taxon-name-part taxon-name-part-type="species">burchelli</tp:taxon-name-part></tp:taxon-name></italic>. Possession of fewer and larger scales separates <italic><tp:taxon-name><tp:taxon-name-part taxon-name-part-type="genus">Pseudobarbus</tp:taxon-name-part> <tp:taxon-name-part taxon-name-part-type="species">senticeps</tp:taxon-name-part></tp:taxon-name></italic> (25–30, mode 29) from <italic><tp:taxon-name><tp:taxon-name-part taxon-name-part-type="genus">Pseudobarbus</tp:taxon-name-part> <tp:taxon-name-part taxon-name-part-type="species">quathlambae</tp:taxon-name-part></tp:taxon-name></italic> (&gt; 60 scale rows along the lateral line), <italic><tp:taxon-name><tp:taxon-name-part taxon-name-part-type="genus">Pseudobarbus</tp:taxon-name-part> <tp:taxon-name-part taxon-name-part-type="species">asper</tp:taxon-name-part></tp:taxon-name></italic> (35–45; mode 37–40), <italic><tp:taxon-name><tp:taxon-name-part taxon-name-part-type="genus">Pseudobarbus</tp:taxon-name-part> <tp:taxon-name-part taxon-name-part-type="species">swartzi</tp:taxon-name-part></tp:taxon-name></italic> sp. n. (34–37, mode 36) and <italic><tp:taxon-name><tp:taxon-name-part taxon-name-part-type="genus">Pseudobarbus</tp:taxon-name-part> <tp:taxon-name-part taxon-name-part-type="species">tenuis</tp:taxon-name-part></tp:taxon-name></italic> (32–37, mode 35–36). There is overlap (although uncommon) in lateral line scale series between <italic><tp:taxon-name><tp:taxon-name-part taxon-name-part-type="genus">Pseudobarbus</tp:taxon-name-part> <tp:taxon-name-part taxon-name-part-type="species">senticeps</tp:taxon-name-part></tp:taxon-name></italic>, <italic><tp:taxon-name><tp:taxon-name-part taxon-name-part-type="genus">Pseudobarbus</tp:taxon-name-part> <tp:taxon-name-part taxon-name-part-type="species">afer</tp:taxon-name-part></tp:taxon-name></italic> (29–35, mode 32) and <italic><tp:taxon-name><tp:taxon-name-part taxon-name-part-type="genus">Pseudobarbus</tp:taxon-name-part> <tp:taxon-name-part taxon-name-part-type="species">phlegethon</tp:taxon-name-part></tp:taxon-name></italic> (29–37, mode 35). A lateral stripe which terminates in a triangular blotch at the base of the caudal fin and longer barbels (reaching or surpassing vertical through the posterior edge of the eye) further separate <italic><tp:taxon-name><tp:taxon-name-part taxon-name-part-type="genus">Pseudobarbus</tp:taxon-name-part> <tp:taxon-name-part taxon-name-part-type="species">senticeps</tp:taxon-name-part></tp:taxon-name></italic> from <italic><tp:taxon-name><tp:taxon-name-part taxon-name-part-type="genus">Pseudobarbus</tp:taxon-name-part> <tp:taxon-name-part taxon-name-part-type="species">afer</tp:taxon-name-part></tp:taxon-name></italic> (barbels do not surpass vertical through the centre of the eye). Body colour pattern distinguishes <italic><tp:taxon-name><tp:taxon-name-part taxon-name-part-type="genus">Pseudobarbus</tp:taxon-name-part> <tp:taxon-name-part taxon-name-part-type="species">senticeps</tp:taxon-name-part></tp:taxon-name></italic> from <italic><tp:taxon-name><tp:taxon-name-part taxon-name-part-type="genus">Pseudobarbus</tp:taxon-name-part> <tp:taxon-name-part taxon-name-part-type="species">phlegethon</tp:taxon-name-part></tp:taxon-name></italic>. <italic><tp:taxon-name><tp:taxon-name-part taxon-name-part-type="genus">Pseudobarbus</tp:taxon-name-part> <tp:taxon-name-part taxon-name-part-type="species">phlegethon</tp:taxon-name-part></tp:taxon-name></italic> is characterised by prominent black spots and patches on the body, which are lacking in <italic><tp:taxon-name><tp:taxon-name-part taxon-name-part-type="genus">Pseudobarbus</tp:taxon-name-part> <tp:taxon-name-part taxon-name-part-type="species">senticeps</tp:taxon-name-part></tp:taxon-name></italic>.</p><!--PageBreak--></tp:treatment-sec><tp:treatment-sec sec-type="description" id="SECID0ETRCI"><title>Description.</title><p>Morphometric and meristic data summarised in Table <xref ref-type="table" rid="T4">4</xref> are based on the holotype and 29 topotype specimens (45–79.3 mm <abbrev xmlns:xlink="http://www.w3.org/1999/xlink" xlink:title="Standard length" id="ABBRID0E4RCI" xlink:type="simple">SL</abbrev>). General body shape and colouration are shown in Figures <xref ref-type="fig" rid="F5">5b</xref>, <xref ref-type="fig" rid="F6">6b, c</xref>.</p><p>A moderately laterally compressed, fusiform species. Cross-section of body between pectoral and pelvic fins ellipsoid. Dorsal profile of body, in lateral view, convex from snout tip to dorsal fin origin, straight and descending from dorsal fin origin to caudal fin insertion. Ventral profile, in lateral view, more or less straight or slightly convex from snout tip to anal fin origin, slightly concave and ascending from origin of anal fin to caudal fin insertion. Body deepest around anterior bases of dorsal and pelvic fin origins, progressively becoming narrower from anal fin origin towards the caudal fin. Caudal peduncle length almost twice as its depth, cross-section ellipsoid. Snout blunt or obtusely pointed. Mouth terminal, sickle shaped, its corner not reaching vertical through anterior margin of eye. A single pair of well developed, long and slender maxillary barbels present, barbel length longer than orbit diameter in most specimens. Eyes moderately large (23.5–29.5% <abbrev xmlns:xlink="http://www.w3.org/1999/xlink" xlink:title="Head length" id="ABBRID0ELSCI" xlink:type="simple">HL</abbrev>), dorso-laterally positioned, and located closer to tip of snout than posterior margin of gill cover. Orbit diameter shorter than snout length.</p><p>
              <italic><tp:taxon-name><tp:taxon-name-part taxon-name-part-type="genus">Tuberculation</tp:taxon-name-part></tp:taxon-name></italic>. Mature breeding males develop prominent conical tubercles on the snout, along the nares and dorsal edges of the eyes. Bilateral clusters on snout include 2–4 tubercles in mature ripe males. Smaller, scattered tubercles develop on the head dorsum. A band of fine tubercles along dorsal surface of each of several anterior pectoral fin rays of mature breeding males.</p><p>
              <italic>Scales</italic>. Lateral line with 25–30 scales to end of hypural plate, 1–2 more scales to base of caudal fin. Four to five scale rows between lateral line and dorsal fin origin, 3–4 rows between lateral and pelvic fin origin, 3–4 scale rows between lateral line and anal fin origin, 12–15 pre-dorsal scale rows, 10–12 circumpeduncular scales. Breast scales reduced and embedded, giving a naked appearance to the region between the isthmus and base of pelvic fins. Elongated or triangular pelvic axillary scales absent. Scales between the nape and dorsal fin origin reduced and embedded.</p><p>
              <italic>Fins</italic>. Dorsal fin with 3–4 unbranched rays and 7 branched rays, origin slightly posterior to pelvic fin origin. Tip of adpressed dorsal fin reaches within 2–3 scales to vertical through posterior base of anal fin, distal margin straight. Pectoral fin with 13–15 rays, fan shaped, larger in males than females, tip of adpressed pectoral fin reaches and surpasses base of pelvic fin in males, reaches 2 scales to base of pelvic fin in females. Pelvic fin with 8–9 rays, origin slightly in front of dorsal fin origin, outer margin slightly convex, its tip reaching anterior origin of anal fin when depressed in males and reaches 2–3 scales to anal fin origin in females. Anal fin with 3 simple rays and 5 branched rays, distal margin almost straight to slightly convex or straight, origin closer to anterior base of pelvic fin than base of caudal fin. Caudal fin is forked, with 10+9 principal rays.</p><p>
              <italic>Osteology</italic>. Total vertebrae including Weberian apparatus 35–38 (mode 37), predorsal vertebrae including Weberian apparatus 11–13 (mode 12), precaudal vertebrae including Weberian apparatus 18–19 (mode 19), caudal vertebrae including Weberian apparatus 16–18 (mode 18).</p><!--PageBreak--><p>
              <italic>Colouration (live and fresh specimens)</italic>. Refer to Figure <xref ref-type="fig" rid="F5">5</xref> for general live colouration. Dorsum and sides dark brown, belly and underparts off-white or silvery, operculum metallic gold, base of fins bright red. Vague lateral stripe terminating in a triangular blotch at the base of the caudal fin.</p><p>
              <italic>Colouration (preserved)</italic>. Dorsal surface of alcohol preserved specimens dark grey or black, sides and belly lighter. Distinct black lateral stripe from posterior margin of operculum terminating into a black triangular blotch of pigment at the base of the caudal peduncle. Red pigmentation at the base of fins disappears in preserved specimens (Figure <xref ref-type="fig" rid="F6">6b</xref>).</p></tp:treatment-sec><tp:treatment-sec sec-type="distribution" id="SECID0EVTCI"><title>Distribution.</title><p>
              <italic><tp:taxon-name><tp:taxon-name-part taxon-name-part-type="genus">Pseudobarbus</tp:taxon-name-part> <tp:taxon-name-part taxon-name-part-type="species">senticeps</tp:taxon-name-part></tp:taxon-name></italic> (referred to as the ‘Krom lineage’ by <xref ref-type="bibr" rid="B43">Swartz et al. 2007</xref>, <xref ref-type="bibr" rid="B44">2009</xref>) is endemic to the Krom River system which discharges into St Francis Bay (Figure <xref ref-type="fig" rid="F7">7</xref>). The species has a restricted known distribution range, surviving in a few relatively unimpacted and uninvaded tributaries of the Krom River system (Figure <xref ref-type="fig" rid="F7">7</xref>).</p></tp:treatment-sec><tp:treatment-sec sec-type="habitat" id="SECID0EWUCI"><title>Habitat.</title><p>
              <italic><tp:taxon-name><tp:taxon-name-part taxon-name-part-type="genus">Pseudobarbus</tp:taxon-name-part> <tp:taxon-name-part taxon-name-part-type="species">senticeps</tp:taxon-name-part></tp:taxon-name></italic> inhabits perennial mountain streams with clear to peat stained water, cobble and pebble substrates.</p></tp:treatment-sec><tp:treatment-sec sec-type="conservation status" id="SECID0EHVCI"><title>Conservation status.</title><p>
              <italic><tp:taxon-name><tp:taxon-name-part taxon-name-part-type="genus">Pseudobarbus</tp:taxon-name-part> <tp:taxon-name-part taxon-name-part-type="species">senticeps</tp:taxon-name-part></tp:taxon-name></italic> (referred to as <italic><tp:taxon-name><tp:taxon-name-part taxon-name-part-type="genus">Pseudobarbus</tp:taxon-name-part></tp:taxon-name></italic> sp. “<tp:taxon-name><tp:taxon-name-part taxon-name-part-type="species">afer</tp:taxon-name-part></tp:taxon-name> Krom” by <xref ref-type="bibr" rid="B46">Tweddle et al. 2009</xref>) was listed as Critically Endangered during the <abbrev xmlns:xlink="http://www.w3.org/1999/xlink" content-type="institution" xlink:title="International Union for Conservation of Nature" xlink:type="simple">IUCN</abbrev> assessment of the status and distribution of freshwater fishes in southern Africa (<xref ref-type="bibr" rid="B46">Tweddle et al. 2009</xref>). Invasion by alien fish (particularly <italic><tp:taxon-name><tp:taxon-name-part taxon-name-part-type="genus">Micropterus</tp:taxon-name-part></tp:taxon-name></italic> spp.) was identified as the major threat to this species. Further studies are required to more accurately assess the distribution, ecology and biology of this species.</p></tp:treatment-sec><tp:treatment-sec><!--Section generated to contain objects referenced in tp:taxon-treatment.--><fig id="F5" position="float" orientation="portrait"><label>Figure 5.</label><caption><p>Live colours of <italic><tp:taxon-name><tp:taxon-name-part taxon-name-part-type="genus">Pseudobarbus</tp:taxon-name-part> <tp:taxon-name-part taxon-name-part-type="species">afer</tp:taxon-name-part></tp:taxon-name></italic> s.s (<named-content xmlns:xlink="http://www.w3.org/1999/xlink" content-type="dwc:institutional_code" xlink:type="simple">SAIAB</named-content> 203790) from the Waterkloof River, Swartkops River system, <italic><tp:taxon-name><tp:taxon-name-part taxon-name-part-type="genus">Pseudobarbus</tp:taxon-name-part> <tp:taxon-name-part taxon-name-part-type="species">senticeps</tp:taxon-name-part></tp:taxon-name></italic> (RS17AL01) from the source pool in the Upper Krom River system and <italic><tp:taxon-name><tp:taxon-name-part taxon-name-part-type="genus">Pseudobarbus</tp:taxon-name-part> <tp:taxon-name-part taxon-name-part-type="species">swartzi</tp:taxon-name-part></tp:taxon-name></italic> sp. n. (<named-content xmlns:xlink="http://www.w3.org/1999/xlink" content-type="dwc:institutional_code" xlink:type="simple">SAIAB</named-content> 203792) from a tributary of the Wabooms River, Gamtoos River system.</p></caption><graphic xmlns:xlink="http://www.w3.org/1999/xlink" xlink:href="zookeys-657-109-g005.jpg" position="float" orientation="portrait" xlink:type="simple" id="oo_123218.jpg"/></fig><fig id="F6" position="float" orientation="portrait"><label>Figure 6.</label><caption><p>Preserved colours of <italic><tp:taxon-name><tp:taxon-name-part taxon-name-part-type="genus">Pseudobarbus</tp:taxon-name-part> <tp:taxon-name-part taxon-name-part-type="species">afer</tp:taxon-name-part></tp:taxon-name></italic> s.s topotype (<named-content xmlns:xlink="http://www.w3.org/1999/xlink" content-type="dwc:institutional_code" xlink:type="simple">SAIAB</named-content> 203790) from the Waterkloof River, Swartkops River system, <italic><tp:taxon-name><tp:taxon-name-part taxon-name-part-type="genus">Pseudobarbus</tp:taxon-name-part> <tp:taxon-name-part taxon-name-part-type="species">senticeps</tp:taxon-name-part></tp:taxon-name></italic> holotype (<named-content xmlns:xlink="http://www.w3.org/1999/xlink" content-type="dwc:institutional_code" xlink:type="simple">SAIAB</named-content> 304) from the Assegaaibosch River, Krom River system, <italic><tp:taxon-name><tp:taxon-name-part taxon-name-part-type="genus">Pseudobarbus</tp:taxon-name-part> <tp:taxon-name-part taxon-name-part-type="species">senticeps</tp:taxon-name-part></tp:taxon-name></italic> topotype (<named-content xmlns:xlink="http://www.w3.org/1999/xlink" content-type="dwc:institutional_code" xlink:type="simple">SAIAB</named-content> 200302) from the Assegaaibosch River, Krom River system, and <italic><tp:taxon-name><tp:taxon-name-part taxon-name-part-type="genus">Pseudobarbus</tp:taxon-name-part> <tp:taxon-name-part taxon-name-part-type="species">swartzi</tp:taxon-name-part></tp:taxon-name></italic> sp. n. holotype (<named-content xmlns:xlink="http://www.w3.org/1999/xlink" content-type="dwc:institutional_code" xlink:type="simple">SAIAB</named-content> 203792) from a tributary of the Wabooms River, Gamtoos River system. Note the differences in the arrangement of melanophores which produces distinct patterns on the latero-ventral scales of the three species.</p></caption><graphic xmlns:xlink="http://www.w3.org/1999/xlink" xlink:href="zookeys-657-109-g006.jpg" position="float" orientation="portrait" xlink:type="simple" id="oo_123219.jpg"/></fig><table-wrap id="T4" position="float" orientation="portrait"><label>Table 4.</label><caption><p>Morphometric and meristic data for <italic><tp:taxon-name><tp:taxon-name-part taxon-name-part-type="genus">Pseudobarbus</tp:taxon-name-part> <tp:taxon-name-part taxon-name-part-type="species">afer</tp:taxon-name-part></tp:taxon-name></italic> s.s, <italic><tp:taxon-name><tp:taxon-name-part taxon-name-part-type="genus">Pseudobarbus</tp:taxon-name-part> <tp:taxon-name-part taxon-name-part-type="species">senticeps</tp:taxon-name-part></tp:taxon-name></italic> and <italic><tp:taxon-name><tp:taxon-name-part taxon-name-part-type="genus">Pseudobarbus</tp:taxon-name-part> <tp:taxon-name-part taxon-name-part-type="species">swartzi</tp:taxon-name-part></tp:taxon-name></italic> sp. n.</p></caption><table id="TID0EIWAG" rules="all"><tbody><tr><th rowspan="1" colspan="1"/><th rowspan="1" colspan="2">
                  <italic><tp:taxon-name><tp:taxon-name-part taxon-name-part-type="genus">Pseudobarbus</tp:taxon-name-part> <tp:taxon-name-part taxon-name-part-type="species">afer</tp:taxon-name-part></tp:taxon-name></italic>
                </th><th rowspan="1" colspan="2">
                  <italic><tp:taxon-name><tp:taxon-name-part taxon-name-part-type="genus">Pseudobarbus</tp:taxon-name-part> <tp:taxon-name-part taxon-name-part-type="species">senticeps</tp:taxon-name-part></tp:taxon-name></italic>
                </th><th rowspan="1" colspan="2">
                  <italic><tp:taxon-name><tp:taxon-name-part taxon-name-part-type="genus">Pseudobarbus</tp:taxon-name-part> <tp:taxon-name-part taxon-name-part-type="species">swartzi</tp:taxon-name-part></tp:taxon-name></italic> sp. n.</th></tr><tr><th rowspan="1" colspan="1"/><th rowspan="1" colspan="1">syntypes<sup>‡</sup><break/> <italic>n</italic> = 3</th><th rowspan="1" colspan="1">other specimens including topotypes<break/> <italic>n</italic> = 68</th><th rowspan="1" colspan="1">holotype</th><th rowspan="1" colspan="1">topotypes<break/> <italic>n</italic> = 29</th><th rowspan="1" colspan="1">holotype</th><th rowspan="1" colspan="1">other specimens including paratypes<break/> <italic>n</italic> = 63</th></tr><tr><td rowspan="1" colspan="1">Standard length (<abbrev xmlns:xlink="http://www.w3.org/1999/xlink" xlink:title="Standard length" id="ABBRID0EP4BG" xlink:type="simple">SL</abbrev>) (mm)</td><td rowspan="1" colspan="1">79.1–89.0</td><td rowspan="1" colspan="1">43.0–82.0</td><td rowspan="1" colspan="1">67.0</td><td rowspan="1" colspan="1">45.0–79.3</td><td rowspan="1" colspan="1">81.1</td><td rowspan="1" colspan="1">46.5–75.2</td></tr><tr><td rowspan="1" colspan="1">Head length (<abbrev xmlns:xlink="http://www.w3.org/1999/xlink" xlink:title="Head length" id="ABBRID0EK5BG" xlink:type="simple">HL</abbrev>) (mm)</td><td rowspan="1" colspan="1">22.4–26.7</td><td rowspan="1" colspan="1">11.7–22.5</td><td rowspan="1" colspan="1">18.2</td><td rowspan="1" colspan="1">12.8–21.1</td><td rowspan="1" colspan="1">22.3</td><td rowspan="1" colspan="1">12.8–21.2</td></tr><tr><td rowspan="1" colspan="7">Percentage of <abbrev xmlns:xlink="http://www.w3.org/1999/xlink" xlink:title="Standard length" id="ABBRID0EF6BG" xlink:type="simple">SL</abbrev> (%)</td></tr><tr><td rowspan="1" colspan="1">Head length</td><td rowspan="1" colspan="1">24.1–30.0</td><td rowspan="1" colspan="1">25.4–28.9</td><td rowspan="1" colspan="1">27.2</td><td rowspan="1" colspan="1">26.1–29.6</td><td rowspan="1" colspan="1">27.5</td><td rowspan="1" colspan="1">26.6–30.0</td></tr><tr><td rowspan="1" colspan="1">Predorsal length</td><td rowspan="1" colspan="1">51.2–55.0</td><td rowspan="1" colspan="1">49.6–55.5</td><td rowspan="1" colspan="1">50.7</td><td rowspan="1" colspan="1">49.3–55.0</td><td rowspan="1" colspan="1">53.8</td><td rowspan="1" colspan="1">53.3–56.6</td></tr><tr><td rowspan="1" colspan="1">Dorsal fin base</td><td rowspan="1" colspan="1">11.4–12.4</td><td rowspan="1" colspan="1">11.0–14.4</td><td rowspan="1" colspan="1">14.9</td><td rowspan="1" colspan="1">11.0–14.9</td><td rowspan="1" colspan="1">12.7</td><td rowspan="1" colspan="1">10.8–13.4</td></tr><tr><td rowspan="1" colspan="1">Dorsal fin height</td><td rowspan="1" colspan="1">–</td><td rowspan="1" colspan="1">20.4–25.2</td><td rowspan="1" colspan="1">25.4</td><td rowspan="1" colspan="1">20.8–25.4</td><td rowspan="1" colspan="1">24.9</td><td rowspan="1" colspan="1">23.5–27.8</td></tr><tr><td rowspan="1" colspan="1">Body depth</td><td rowspan="1" colspan="1">24.3–27.9</td><td rowspan="1" colspan="1">22.5–31.6</td><td rowspan="1" colspan="1">28.7</td><td rowspan="1" colspan="1">22.9–28.7</td><td rowspan="1" colspan="1">26.1</td><td rowspan="1" colspan="1">22.6–25.9</td></tr><tr><td rowspan="1" colspan="1">Body width</td><td rowspan="1" colspan="1">10.8–13.2</td><td rowspan="1" colspan="1">11.9–20.2</td><td rowspan="1" colspan="1">13.9</td><td rowspan="1" colspan="1">13.9–19.3</td><td rowspan="1" colspan="1">17.8</td><td rowspan="1" colspan="1">14.6–17.7</td></tr><tr><td rowspan="1" colspan="1">Caudal peduncle length</td><td rowspan="1" colspan="1">23.4–24.9</td><td rowspan="1" colspan="1">23.0–27.6</td><td rowspan="1" colspan="1">26.0</td><td rowspan="1" colspan="1">22.5–26.2</td><td rowspan="1" colspan="1">23.4</td><td rowspan="1" colspan="1">22.2–25.4</td></tr><tr><td rowspan="1" colspan="7">Percentage of <abbrev xmlns:xlink="http://www.w3.org/1999/xlink" xlink:title="Head length" id="ABBRID0EJEAI" xlink:type="simple">HL</abbrev> (%)</td></tr><tr><td rowspan="1" colspan="1">Head depth</td><td rowspan="1" colspan="1">61.8–70.7</td><td rowspan="1" colspan="1">66.5–78.2</td><td rowspan="1" colspan="1">73.6</td><td rowspan="1" colspan="1">65.3–74.3</td><td rowspan="1" colspan="1">72.6</td><td rowspan="1" colspan="1">63.7–71.6</td></tr><tr><td rowspan="1" colspan="1">Inter-obit</td><td rowspan="1" colspan="1">27.7–34.8</td><td rowspan="1" colspan="1">25.2–33.0</td><td rowspan="1" colspan="1">30.8</td><td rowspan="1" colspan="1">27.1–33.0</td><td rowspan="1" colspan="1">34.5</td><td rowspan="1" colspan="1">25.7–31.2</td></tr><tr><td rowspan="1" colspan="1">Snout length</td><td rowspan="1" colspan="1">24.0–29.3</td><td rowspan="1" colspan="1">29.7–39.0</td><td rowspan="1" colspan="1">34.6</td><td rowspan="1" colspan="1">29.8–37.9</td><td rowspan="1" colspan="1">33.6</td><td rowspan="1" colspan="1">28.9–34.0</td></tr><tr><td rowspan="1" colspan="1">Post orbit</td><td rowspan="1" colspan="1">40.8–49.7</td><td rowspan="1" colspan="1">42.2–51.2</td><td rowspan="1" colspan="1">52.7</td><td rowspan="1" colspan="1">44.2–52.7</td><td rowspan="1" colspan="1">50.7</td><td rowspan="1" colspan="1">44.6–47.7</td></tr><tr><td rowspan="1" colspan="1">Posterior barbel length</td><td rowspan="1" colspan="1">16.4–23.6</td><td rowspan="1" colspan="1">12.1–27.2</td><td rowspan="1" colspan="1">33.0</td><td rowspan="1" colspan="1">26.0–37.0</td><td rowspan="1" colspan="1">27.8</td><td rowspan="1" colspan="1">26.7–39.9</td></tr><tr><td rowspan="1" colspan="1">Orbit diameter</td><td rowspan="1" colspan="1">21.7–29.5</td><td rowspan="1" colspan="1">21.7–30.4</td><td rowspan="1" colspan="1">25.8</td><td rowspan="1" colspan="1">23.5–29.5</td><td rowspan="1" colspan="1">25.6</td><td rowspan="1" colspan="1">23.0–27.7</td></tr><tr><td rowspan="1" colspan="7">Percentage of caudal peduncle length (%)</td></tr><tr><td rowspan="1" colspan="1">Caudal peduncle depth</td><td rowspan="1" colspan="1">43.2–50.9</td><td rowspan="1" colspan="1">40.3–61.5</td><td rowspan="1" colspan="1">52.3</td><td rowspan="1" colspan="1">43.0–54.5</td><td rowspan="1" colspan="1">57.9</td><td rowspan="1" colspan="1">43.6–54.3</td></tr><tr><td rowspan="1" colspan="1">Unbranched dorsal fin rays</td><td rowspan="1" colspan="1">ii–iii</td><td rowspan="1" colspan="1">iv (iii–iv)</td><td rowspan="1" colspan="1">iii</td><td rowspan="1" colspan="1">iv (iii–iv)</td><td rowspan="1" colspan="1">iii</td><td rowspan="1" colspan="1">iii</td></tr><tr><td rowspan="1" colspan="1">Branched dorsal fin rays</td><td rowspan="1" colspan="1">7</td><td rowspan="1" colspan="1">7 (6–7)</td><td rowspan="1" colspan="1">7</td><td rowspan="1" colspan="1">7</td><td rowspan="1" colspan="1">7</td><td rowspan="1" colspan="1">7</td></tr><tr><td rowspan="1" colspan="1">Unbranched anal fin rays</td><td rowspan="1" colspan="1">iii</td><td rowspan="1" colspan="1">iii</td><td rowspan="1" colspan="1">iii</td><td rowspan="1" colspan="1">iii</td><td rowspan="1" colspan="1">iii</td><td rowspan="1" colspan="1">iii</td></tr><tr><td rowspan="1" colspan="1">Branched anal fin rays</td><td rowspan="1" colspan="1">5</td><td rowspan="1" colspan="1">5</td><td rowspan="1" colspan="1">5</td><td rowspan="1" colspan="1">5</td><td rowspan="1" colspan="1">5</td><td rowspan="1" colspan="1">5</td></tr><tr><td rowspan="1" colspan="1">Pectoral fin rays</td><td rowspan="1" colspan="1">13–14</td><td rowspan="1" colspan="1">15 (14–17)</td><td rowspan="1" colspan="1">14</td><td rowspan="1" colspan="1">14 (13–15)</td><td rowspan="1" colspan="1">13</td><td rowspan="1" colspan="1">14 (12–14)</td></tr><tr><td rowspan="1" colspan="1">Pelvic fin rays</td><td rowspan="1" colspan="1">8</td><td rowspan="1" colspan="1">8 (8–9)</td><td rowspan="1" colspan="1">8</td><td rowspan="1" colspan="1">8 (8–9)</td><td rowspan="1" colspan="1">7</td><td rowspan="1" colspan="1">8 (7–8)</td></tr><tr><td rowspan="1" colspan="1">Lateral line scales</td><td rowspan="1" colspan="1">29–33</td><td rowspan="1" colspan="1">32 (29–35)</td><td rowspan="1" colspan="1">29</td><td rowspan="1" colspan="1">29 (25–30)</td><td rowspan="1" colspan="1">36</td><td rowspan="1" colspan="1">36 (35–37)</td></tr><tr><td rowspan="1" colspan="1">Lateral line to dorsal fin scale rows</td><td rowspan="1" colspan="1">4</td><td rowspan="1" colspan="1">5 (4–6)</td><td rowspan="1" colspan="1">5</td><td rowspan="1" colspan="1">5 (4–5)</td><td rowspan="1" colspan="1">6</td><td rowspan="1" colspan="1">6 (6–7)</td></tr><tr><td rowspan="1" colspan="1">Lateral line to pelvic fin scale rows</td><td rowspan="1" colspan="1">–</td><td rowspan="1" colspan="1">4 (3–5)</td><td rowspan="1" colspan="1">4</td><td rowspan="1" colspan="1">4 (3–4)</td><td rowspan="1" colspan="1">5</td><td rowspan="1" colspan="1">5 (4–5)</td></tr><tr><td rowspan="1" colspan="1">Lateral line to anal fin scale rows</td><td rowspan="1" colspan="1">–</td><td rowspan="1" colspan="1">4 (3–5)</td><td rowspan="1" colspan="1">4</td><td rowspan="1" colspan="1">3 (3–4)</td><td rowspan="1" colspan="1">5</td><td rowspan="1" colspan="1">5</td></tr><tr><td rowspan="1" colspan="1">Caudal peduncle scale rows</td><td rowspan="1" colspan="1">12–14</td><td rowspan="1" colspan="1">12 (12–16)</td><td rowspan="1" colspan="1">12</td><td rowspan="1" colspan="1">12 (10–12)</td><td rowspan="1" colspan="1">16</td><td rowspan="1" colspan="1">16 (15–16)</td></tr><tr><td rowspan="1" colspan="1">Predorsal scale rows</td><td rowspan="1" colspan="1">13–15</td><td rowspan="1" colspan="1">15 (14–16)</td><td rowspan="1" colspan="1">14</td><td rowspan="1" colspan="1">15 (12–15)</td><td rowspan="1" colspan="1">16</td><td rowspan="1" colspan="1">17–18 (16–20)</td></tr><tr><td rowspan="1" colspan="1">Total vertebrae</td><td rowspan="1" colspan="1"/><td rowspan="1" colspan="1">37 (36–39)</td><td rowspan="1" colspan="1"/><td rowspan="1" colspan="1">37 (35–38)</td><td rowspan="1" colspan="1">37</td><td rowspan="1" colspan="1">37 (37–38)*</td></tr><tr><td rowspan="1" colspan="1">Precaudal vertebrae</td><td rowspan="1" colspan="1"/><td rowspan="1" colspan="1">19 (18–20)</td><td rowspan="1" colspan="1"/><td rowspan="1" colspan="1">19 (18–19)</td><td rowspan="1" colspan="1">19</td><td rowspan="1" colspan="1">20 (19–20)*</td></tr><tr><td rowspan="1" colspan="1">Caudal vertebrae</td><td rowspan="1" colspan="1"/><td rowspan="1" colspan="1">18 (17–19)</td><td rowspan="1" colspan="1"/><td rowspan="1" colspan="1">18 (16–18)</td><td rowspan="1" colspan="1">18</td><td rowspan="1" colspan="1">18 (17–18)*</td></tr><tr><td rowspan="1" colspan="1">Predorsal vertebrae</td><td rowspan="1" colspan="1"/><td rowspan="1" colspan="1">12 (11–13)</td><td rowspan="1" colspan="1"/><td rowspan="1" colspan="1">12 (11–13)</td><td rowspan="1" colspan="1">13</td><td rowspan="1" colspan="1">13 (12–13)*</td></tr></tbody></table><table-wrap-foot><fn><p>
                <sup>‡</sup>all three specimens are in very poor condition, with very few intact scales, flaccid bodies and damaged fins. *counts based on radiographs of the holotype and 12 paratypes</p></fn></table-wrap-foot></table-wrap><fig id="F7" position="float" orientation="portrait"><label>Figure 7.</label><caption><p>Map of the eastern Cape Fold Ecoregion showing confirmed distributions of <italic><tp:taxon-name><tp:taxon-name-part taxon-name-part-type="genus">Pseudobarbus</tp:taxon-name-part> <tp:taxon-name-part taxon-name-part-type="species">senticeps</tp:taxon-name-part></tp:taxon-name></italic> (turquois diamonds) restricted to the Krom River system), <italic><tp:taxon-name><tp:taxon-name-part taxon-name-part-type="genus">Pseudobarbus</tp:taxon-name-part> <tp:taxon-name-part taxon-name-part-type="species">swartzi</tp:taxon-name-part></tp:taxon-name></italic> sp. n. (blue squares) (restricted to the Gamtoos River system and the Kabeljous and Seekoei Rivers) and <italic><tp:taxon-name><tp:taxon-name-part taxon-name-part-type="genus">Pseudobarbus</tp:taxon-name-part> <tp:taxon-name-part taxon-name-part-type="species">afer</tp:taxon-name-part></tp:taxon-name></italic> s.s (red circles)(Baakens, Swartkops and Sundays River systems) based on recent surveys (2000–2016). Additional surveys are required to more accurately map the distribution ranges of these species in the Krom, Gamtoos, Swart, Kabeljous, Baakens and Sundays, and determine the status of populations in the Seekoei and Maitland River systems (open squares).</p></caption><graphic xmlns:xlink="http://www.w3.org/1999/xlink" xlink:href="zookeys-657-109-g007.jpg" position="float" orientation="portrait" xlink:type="simple" id="oo_123220.jpg"/></fig></tp:treatment-sec><ref-list><ref id="B27"><mixed-citation xmlns:xlink="http://www.w3.org/1999/xlink" xlink:type="simple">
          <person-group><name name-style="western"><surname>Jubb</surname><given-names>RA</given-names></name></person-group> (<year>1963</year>) <article-title>A revised list of the freshwater fishes of southern Africa.</article-title> <source>Annals of the Cape Provincial Museums</source> <volume>3</volume>: <fpage>5</fpage>–<lpage>39</lpage>.</mixed-citation></ref><ref id="B28"><mixed-citation xmlns:xlink="http://www.w3.org/1999/xlink" xlink:type="simple">
          <person-group><name name-style="western"><surname>Jubb</surname><given-names>RA</given-names></name></person-group> (<year>1965</year>) <article-title>Freshwater fishes of the Cape Province.</article-title> <source>Annals of the Cape Provincial Museum</source> <volume>4</volume>: <fpage>1</fpage>–<lpage>72</lpage>.</mixed-citation></ref><ref id="B37"><mixed-citation xmlns:xlink="http://www.w3.org/1999/xlink" xlink:type="simple">
          <person-group><name name-style="western"><surname>Skelton</surname><given-names>PH</given-names></name></person-group> (<year>1988</year>) <article-title>A taxonomic revision of the redfin minnows (<tp:taxon-name><tp:taxon-name-part taxon-name-part-type="class">Pisces</tp:taxon-name-part></tp:taxon-name>, <tp:taxon-name><tp:taxon-name-part taxon-name-part-type="family">Cyprinidae</tp:taxon-name-part></tp:taxon-name>) from southern Africa.</article-title> <source>Annals of the Cape Provincial Museum (Natural History)</source> <volume>16</volume>: <fpage>201</fpage>–<lpage>307</lpage>.</mixed-citation></ref><ref id="B43"><mixed-citation xmlns:xlink="http://www.w3.org/1999/xlink" xlink:type="simple">
          <person-group><name name-style="western"><surname>Swartz</surname><given-names>ER</given-names></name><name name-style="western"><surname>Skelton</surname><given-names>PH</given-names></name><name name-style="western"><surname>Bloomer</surname><given-names>P</given-names></name></person-group> (<year>2007</year>) <article-title>Sea-level changes, river capture and the evolution of populations of the Eastern Cape and fiery redfins (<italic><tp:taxon-name><tp:taxon-name-part taxon-name-part-type="genus">Pseudobarbus</tp:taxon-name-part> <tp:taxon-name-part taxon-name-part-type="species">afer</tp:taxon-name-part></tp:taxon-name></italic> and <italic><tp:taxon-name><tp:taxon-name-part taxon-name-part-type="genus">Pseudobarbus</tp:taxon-name-part> <tp:taxon-name-part taxon-name-part-type="species">phlegethon</tp:taxon-name-part></tp:taxon-name></italic>, <tp:taxon-name><tp:taxon-name-part taxon-name-part-type="family">Cyprinidae</tp:taxon-name-part></tp:taxon-name>) across multiple river systems in South Africa.</article-title> <source>Journal of Biogeography</source> <volume>34</volume>: <fpage>2086</fpage>–<lpage>2099</lpage>. <ext-link xlink:type="simple" ext-link-type="doi" xlink:href="10.1111/j.1365-2699.2007.01768.x">https://doi.org/10.1111/j.1365-2699.2007.01768.x</ext-link></mixed-citation></ref><ref id="B44"><mixed-citation xmlns:xlink="http://www.w3.org/1999/xlink" xlink:type="simple">
          <person-group><name name-style="western"><surname>Swartz</surname><given-names>ER</given-names></name><name name-style="western"><surname>Skelton</surname><given-names>PH</given-names></name><name name-style="western"><surname>Bloomer</surname><given-names>P</given-names></name></person-group> (<year>2009</year>) <article-title>Phylogeny and biogeography of the genus <italic><tp:taxon-name><tp:taxon-name-part taxon-name-part-type="genus">Pseudobarbus</tp:taxon-name-part></tp:taxon-name></italic> (<tp:taxon-name><tp:taxon-name-part taxon-name-part-type="family">Cyprinidae</tp:taxon-name-part></tp:taxon-name>): Shedding light on the drainage history of rivers associated with the Cape Floristic Region.</article-title> <source>Molecular Phylogenetics and Evolution</source> <volume>51</volume>: <fpage>75</fpage>–<lpage>84</lpage>. <ext-link xlink:type="simple" ext-link-type="doi" xlink:href="10.1016/j.ympev.2008.10.017">https://doi.org/10.1016/j.ympev.2008.10.017</ext-link></mixed-citation></ref><ref id="B46"><mixed-citation xmlns:xlink="http://www.w3.org/1999/xlink" xlink:type="simple">
          <person-group><name name-style="western"><surname>Tweddle</surname><given-names>D</given-names></name><name name-style="western"><surname>Bills</surname><given-names>R</given-names></name><name name-style="western"><surname>Swartz</surname><given-names>ER</given-names></name><name name-style="western"><surname>Coetzer</surname><given-names>W</given-names></name><name name-style="western"><surname>Da</surname><given-names>Costa L</given-names></name><name name-style="western"><surname>Engelbrecht</surname><given-names>J</given-names></name><name name-style="western"><surname>Cambray</surname><given-names>JA</given-names></name><name name-style="western"><surname>Marshall</surname><given-names>B</given-names></name><name name-style="western"><surname>Impson</surname><given-names>D</given-names></name><name name-style="western"><surname>Skelton</surname><given-names>PH</given-names></name></person-group> (<year>2009</year>) <article-title>The status and distribution of freshwater fishes.</article-title> In: <person-group><name name-style="western"><surname>Darwall</surname><given-names>WRT</given-names></name><name name-style="western"><surname>Smith</surname><given-names>KG</given-names></name><name name-style="western"><surname>Tweddle</surname><given-names>D</given-names></name><name name-style="western"><surname>Skelton</surname><given-names>PH</given-names></name></person-group> (<role>Eds</role>) <issue-title>The Status and Distribution of Freshwater Biodiversity in Southern Africa.</issue-title> <source>IUCN, Gland, and <named-content content-type="dwc:institutional_code" xlink:type="simple">SAIAB</named-content>, Grahamstown</source>, <fpage>21</fpage>–<lpage>37</lpage>.</mixed-citation></ref></ref-list></tp:taxon-treatment>
