# Supplementary material for: A review of the Pseudobarbus afer (Peters, 1864) species complex (Teleostei, Cyprinidae) in the eastern Cape Fold Ecoregion of South Africa
Source: Zookeys. 2017 Feb 20;(657):109–40. doi: 10.3897/zookeys.657.11076 (PMC5345373; doi:10.3897/zookeys.657.11076)
Supplement: XML Treatment for Pseudobarbus swartzi [file zookeys.657.11076-treatment3.xml]

<!DOCTYPE tp:taxon-treatment
  PUBLIC "-//TaxonX//DTD Taxonomic Treatment Publishing DTD v0 20100105//EN" "tax-treatment-NSO.dtd">
<tp:taxon-treatment xmlns:tp="http://www.plazi.org/taxpub"><tp:treatment-meta><kwd-group><label>Taxon classification</label><kwd><named-content content-type="kingdom">Animalia</named-content></kwd><kwd><named-content content-type="order">Teleostei</named-content></kwd><kwd><named-content content-type="family">Cyprinidae</named-content></kwd></kwd-group><mixed-citation publication-type="journal"><person-group><name><surname>Chakona</surname><given-names>Albert</given-names></name><name><surname>Skelton</surname><given-names>Paul H.</given-names></name></person-group><article-title>A review of the <italic><tp:taxon-name><tp:taxon-name-part taxon-name-part-type="genus">Pseudobarbus</tp:taxon-name-part> <tp:taxon-name-part taxon-name-part-type="species">afer</tp:taxon-name-part></tp:taxon-name></italic> (Peters, 1864) species complex (<tp:taxon-name><tp:taxon-name-part taxon-name-part-type="subclass">Teleostei</tp:taxon-name-part></tp:taxon-name>, <tp:taxon-name><tp:taxon-name-part taxon-name-part-type="family">Cyprinidae</tp:taxon-name-part></tp:taxon-name>) in the eastern Cape Fold Ecoregion of South Africa</article-title><source>Zookeys</source><day>20</day><month>2</month><year>2017</year><volume>2017</volume><issue>657</issue><fpage>109</fpage><lpage>140</lpage><pub-id pub-id-type="doi">10.3897/zookeys.657.11076</pub-id></mixed-citation></tp:treatment-meta><tp:nomenclature><tp:taxon-name>
              <tp:taxon-name-part taxon-name-part-type="genus">Pseudobarbus</tp:taxon-name-part>
              <tp:taxon-name-part taxon-name-part-type="species">swartzi</tp:taxon-name-part>
              <object-id xmlns:xlink="http://www.w3.org/1999/xlink" content-type="zoobank" xlink:type="simple">http://zoobank.org/CCA9F17C-F36C-4B48-BAD9-C5AEA3B6D161</object-id>
            </tp:taxon-name><tp:taxon-status xmlns:xlink="http://www.w3.org/1999/xlink" xlink:type="simple">sp. n.</tp:taxon-status><xref ref-type="fig" rid="F5">Figures 5c</xref><xref ref-type="fig" rid="F6">, 6d</xref></tp:nomenclature><tp:treatment-sec sec-type="Proposed common name" id="SECID0EHYCI"><title>Proposed common name.</title><p>Gamtoos redfin.</p></tp:treatment-sec><tp:treatment-sec sec-type="Holotype" id="SECID0EMYCI"><title>Holotype.</title><p>
              <named-content xmlns:xlink="http://www.w3.org/1999/xlink" content-type="dwc:institutional_code" xlink:type="simple">SAIAB</named-content> 203792 (Field no: AC15AL39), male, 80.9 mm <abbrev xmlns:xlink="http://www.w3.org/1999/xlink" xlink:title="Standard length" id="ABBRID0EXYCI" xlink:type="simple">SL</abbrev>, Tributary of the Wabooms, Gamtoos River system, <named-content xmlns:xlink="http://www.w3.org/1999/xlink" content-type="dwc:verbatimCoordinates" xlink:type="simple"><named-content content-type="geo-json" specific-use="{&#34;type&#34;:&#34;Point&#34;,&#34;coordinates&#34;:[23.826333,-33.863977]}" id="NCID0E5YCI" xlink:type="simple">-33.8639772 S, 23.8263333E</named-content></named-content>, collected by A Chakona, B Motshegoa, N Mazungula, W Kadye and R Smith, 21 January 2015.</p></tp:treatment-sec><tp:treatment-sec sec-type="Paratypes" id="SECID0EDZCI"><title>Paratypes.</title><p>
              <named-content xmlns:xlink="http://www.w3.org/1999/xlink" content-type="dwc:institutional_code" xlink:type="simple">SAIAB</named-content> 203793 (Field no: AC15AL39), 9 unsexed, 35.4–76.0 mm <abbrev xmlns:xlink="http://www.w3.org/1999/xlink" xlink:title="Standard length" id="ABBRID0EOZCI" xlink:type="simple">SL</abbrev>, same locality information and collectors as holotype; <abbrev xmlns:xlink="http://www.w3.org/1999/xlink" content-type="institution" xlink:title="Royal Museum of Central Africa" id="ABBRID0ESZCI" xlink:type="simple">MRAC</abbrev> 2016-032-P-0001-0004 (Field no: AC16AL02), 4 unsexed, 50.2–61.4 mm <abbrev xmlns:xlink="http://www.w3.org/1999/xlink" xlink:title="Standard length" id="ABBRID0EXZCI" xlink:type="simple">SL</abbrev>, main tributary of the Louterwater River, <named-content xmlns:xlink="http://www.w3.org/1999/xlink" content-type="dwc:verbatimCoordinates" xlink:type="simple"><named-content content-type="geo-json" specific-use="{&#34;type&#34;:&#34;Point&#34;,&#34;coordinates&#34;:[23.637306,-33.833361]}" id="NCID0E5ZCI" xlink:type="simple">-33.8333611S, 23.6373056E</named-content></named-content>, Gamtoos River system, collected by A Chakona, S Reddy and R Smith, 18 January 2016.</p></tp:treatment-sec><tp:treatment-sec sec-type="etymology" id="SECID0ED1CI"><title>Etymology.</title><p>The species is named after Dr Ernst R. Swartz for his contribution to the biogeography and systematics of <italic><tp:taxon-name><tp:taxon-name-part taxon-name-part-type="genus">Pseudobarbus</tp:taxon-name-part></tp:taxon-name></italic> and the role that he played in mentoring students working on the systematics and biogeography of southern African freshwater fishes.</p></tp:treatment-sec><tp:treatment-sec sec-type="diagnosis" id="SECID0EQ1CI"><title>Diagnosis.</title><p>Possession of a single pair of oral barbels separates <italic><tp:taxon-name><tp:taxon-name-part taxon-name-part-type="genus">Pseudobarbus</tp:taxon-name-part> <tp:taxon-name-part taxon-name-part-type="species">swartzi</tp:taxon-name-part></tp:taxon-name></italic> sp. n. from <italic><tp:taxon-name><tp:taxon-name-part taxon-name-part-type="genus">Pseudobarbus</tp:taxon-name-part> <tp:taxon-name-part taxon-name-part-type="species">burchelli</tp:taxon-name-part></tp:taxon-name>, <tp:taxon-name><tp:taxon-name-part taxon-name-part-type="genus">Pseudobarbus</tp:taxon-name-part> <tp:taxon-name-part taxon-name-part-type="species">burgi</tp:taxon-name-part></tp:taxon-name>, <tp:taxon-name><tp:taxon-name-part taxon-name-part-type="genus">Pseudobarbus</tp:taxon-name-part> <tp:taxon-name-part taxon-name-part-type="species">skeltoni</tp:taxon-name-part></tp:taxon-name> and <tp:taxon-name><tp:taxon-name-part taxon-name-part-type="genus">Pseudobarbus</tp:taxon-name-part> <tp:taxon-name-part taxon-name-part-type="species">verloreni</tp:taxon-name-part></tp:taxon-name></italic> all with two pairs. It differs from <italic><tp:taxon-name><tp:taxon-name-part taxon-name-part-type="genus">Pseudobarbus</tp:taxon-name-part> <tp:taxon-name-part taxon-name-part-type="species">quathlambae</tp:taxon-name-part></tp:taxon-name></italic> by having larger scales and fewer scale rows along the lateral line <!--PageBreak-->(<italic><tp:taxon-name><tp:taxon-name-part taxon-name-part-type="genus">Pseudobarbus</tp:taxon-name-part> <tp:taxon-name-part taxon-name-part-type="species">swartzi</tp:taxon-name-part></tp:taxon-name></italic>: 35–37, mode 35–36 lateral line scales; <italic><tp:taxon-name><tp:taxon-name-part taxon-name-part-type="genus">Pseudobarbus</tp:taxon-name-part> <tp:taxon-name-part taxon-name-part-type="species">quathlambae</tp:taxon-name-part></tp:taxon-name></italic>: &gt; 65 scales along lateral line). <italic><tp:taxon-name><tp:taxon-name-part taxon-name-part-type="genus">Pseudobarbus</tp:taxon-name-part> <tp:taxon-name-part taxon-name-part-type="species">swartzi</tp:taxon-name-part></tp:taxon-name></italic> and <italic><tp:taxon-name><tp:taxon-name-part taxon-name-part-type="genus">Pseudobarbus</tp:taxon-name-part> <tp:taxon-name-part taxon-name-part-type="species">senticeps</tp:taxon-name-part></tp:taxon-name></italic> show some overlap in barbel length (Figure <xref ref-type="fig" rid="F4">4</xref>), but are clearly separated by scale size (Figure <xref ref-type="fig" rid="F4">4</xref>). <italic><tp:taxon-name><tp:taxon-name-part taxon-name-part-type="genus">Pseudobarbus</tp:taxon-name-part> <tp:taxon-name-part taxon-name-part-type="species">swartzi</tp:taxon-name-part></tp:taxon-name></italic> has a higher number of scale rows along the lateral line (34–37, mode 36) <italic>vs</italic> (25–33, mode 29), and around the caudal peduncle (13–17, mode 16) <italic>vs</italic> (10–12, mode 11) in <italic><tp:taxon-name><tp:taxon-name-part taxon-name-part-type="genus">Pseudobarbus</tp:taxon-name-part> <tp:taxon-name-part taxon-name-part-type="species">senticeps</tp:taxon-name-part></tp:taxon-name></italic>. <italic><tp:taxon-name><tp:taxon-name-part taxon-name-part-type="genus">Pseudobarbus</tp:taxon-name-part> <tp:taxon-name-part taxon-name-part-type="species">swartzi</tp:taxon-name-part></tp:taxon-name></italic> further differs from <italic><tp:taxon-name><tp:taxon-name-part taxon-name-part-type="genus">Pseudobarbus</tp:taxon-name-part> <tp:taxon-name-part taxon-name-part-type="species">senticeps</tp:taxon-name-part></tp:taxon-name></italic> by lacking a conspicuous lateral stripe which terminates in a triangular blotch at the base of the caudal fin. While there is some overlap in scale counts between <italic><tp:taxon-name><tp:taxon-name-part taxon-name-part-type="genus">Pseudobarbus</tp:taxon-name-part> <tp:taxon-name-part taxon-name-part-type="species">swartzi</tp:taxon-name-part></tp:taxon-name></italic> and <italic><tp:taxon-name><tp:taxon-name-part taxon-name-part-type="genus">Pseudobarbus</tp:taxon-name-part> <tp:taxon-name-part taxon-name-part-type="species">afer</tp:taxon-name-part></tp:taxon-name></italic>, it is uncommon (see above). <italic><tp:taxon-name><tp:taxon-name-part taxon-name-part-type="genus">Pseudobarbus</tp:taxon-name-part> <tp:taxon-name-part taxon-name-part-type="species">swartzi</tp:taxon-name-part></tp:taxon-name></italic> has a higher number of lateral scale series (34–37, mode 36) than <italic><tp:taxon-name><tp:taxon-name-part taxon-name-part-type="genus">Pseudobarbus</tp:taxon-name-part> <tp:taxon-name-part taxon-name-part-type="species">afer</tp:taxon-name-part></tp:taxon-name></italic> s.s which has fewer lateral scale series (29–35, mode 32). The two species further differ in scale pigmentation pattern (see Figure <xref ref-type="fig" rid="F6">6a</xref>, <xref ref-type="fig" rid="F6">6</xref>). <italic><tp:taxon-name><tp:taxon-name-part taxon-name-part-type="genus">Pseudobarbus</tp:taxon-name-part> <tp:taxon-name-part taxon-name-part-type="species">afer</tp:taxon-name-part></tp:taxon-name></italic> has a band of pigment along the centre of the scales, leaving a clear band along the distal edges of the scale, and producing a distinct mesh or net-like pattern which is more conspicuous on the latero-ventral scales. This pattern is not evident in <italic><tp:taxon-name><tp:taxon-name-part taxon-name-part-type="genus">Pseudobarbus</tp:taxon-name-part> <tp:taxon-name-part taxon-name-part-type="species">swartzi</tp:taxon-name-part></tp:taxon-name></italic>. <italic><tp:taxon-name><tp:taxon-name-part taxon-name-part-type="genus">Pseudobarbus</tp:taxon-name-part> <tp:taxon-name-part taxon-name-part-type="species">swartzi</tp:taxon-name-part></tp:taxon-name></italic> sp. n. differs from <italic><tp:taxon-name><tp:taxon-name-part taxon-name-part-type="genus">Pseudobarbus</tp:taxon-name-part> <tp:taxon-name-part taxon-name-part-type="species">asper</tp:taxon-name-part></tp:taxon-name></italic> by possession of fewer larger scales (lateral line scale series 34–37, mode 36 <italic>vs</italic> 35–45, mode 37–40; caudal peduncle scale rows 13–17, mode 16 <italic>vs</italic> 16–22, mode 18–20). Lack of prominent black spots and blotches on the body distinguishes <italic><tp:taxon-name><tp:taxon-name-part taxon-name-part-type="genus">Pseudobarbus</tp:taxon-name-part> <tp:taxon-name-part taxon-name-part-type="species">swartzi</tp:taxon-name-part></tp:taxon-name></italic> from <italic><tp:taxon-name><tp:taxon-name-part taxon-name-part-type="genus">Pseudobarbus</tp:taxon-name-part> <tp:taxon-name-part taxon-name-part-type="species">phlegethon</tp:taxon-name-part></tp:taxon-name></italic>.</p></tp:treatment-sec><tp:treatment-sec sec-type="description" id="SECID0EVDDI"><title>Description.</title><p>General appearance and colouration is shown in Figs <xref ref-type="fig" rid="F5">5c</xref>, <xref ref-type="fig" rid="F6">6d</xref>. Morphometric and meristic data summarised in Table <xref ref-type="table" rid="T4">4</xref> are based on 64 specimens (43.6 - 81.1 mm <abbrev xmlns:xlink="http://www.w3.org/1999/xlink" xlink:title="Standard length" id="ABBRID0EHEDI" xlink:type="simple">SL</abbrev>) collected from 11 localities across the Gamtoos River system. A fusiform minnow with body slightly compressed laterally. Predorsal profile convex, post dorsal profile straight and descending from origin of dorsal fin to caudal fin insertion. Ventral profile more or less straight from tip of snout to pelvic fin origin. Head relatively short, length almost equal to body depth, its dorsal profile distinctly convex, particularly from its tip to interorbital area. Mouth subterminal, its corner not reaching vertical through anterior margin of eye. Barbels attached from behind the rictus of the mouth, barbel length variable, with some individuals having long barbels reaching or surpassing vertical through posterior edge of the eye, while other individuals have much shorter barbels (see Figure <xref ref-type="fig" rid="F4">4c</xref>). The eye is located closer to the tip of the snout than to posterior edge of the operculum, eye diameter shorter than snout length. Snout blunt and moderately rounded.</p><p>
              <italic><tp:taxon-name><tp:taxon-name-part taxon-name-part-type="genus">Tuberculation</tp:taxon-name-part></tp:taxon-name></italic>. Mature breeding males develop large conical tubercles on the snout and along the dorsal edge of the nares and eyes. Bilateral clusters on snout include 2–4 tubercles in mature ripe males. Smaller, scattered tubercles develop on the head dorsum. Bands of fine tubercles along dorsal surface of pectoral fin rays.</p><p>
              <italic>Scales</italic>. Scale rows along lateral line 34–37 (mode 36) ending at hypural, with 1–2 more scales to base of caudal fin; 6–7 (mode 6) scale rows between lateral line and dorsal fin origin; 4–5 (mode 5) rows between lateral line and pelvic fin origin, 5 rows between lateral line and anal fin origin, 16–20 (mode 17–18) pre-dorsal scale rows, 13–17 (mode 16) scale rows around caudal peduncle. Triangular naked patch between the gill covers and anterior base of pectoral fins, scales between pectoral fin origin and pelvic fin origin reduced and embedded. Axillary scales of pelvic fin not prominent or <!--PageBreak-->elongate. Scales between posterior edge of head and dorsal fin origin embedded and smaller than flank scales.</p><p>
              <italic>Fins</italic>. Dorsal fin is inserted about mid-body (excluding caudal fin), origin slightly behind vertical through origin of pelvic fin, with 3–4 unbranched rays and 7 branched rays, distal margin straight to slightly, posterior tip of depressed dorsal fin does not reach vertical through posterior base of anal fin. Pectoral fins fan-shaped, larger in males than females, with 14–16 rays, tip of depressed pectoral fin almost overlapping with pelvic fin in large males, reaches 2 scales to base of pelvic fin in females. Pelvic fin with 8 rays, origin slightly in front of dorsal fin origin, tip of depressed pelvic fin not reaching anterior origin of anal fin, except in mature males. Anal fin with 3 simple rays and 5 branched rays, distal margin straight to slightly convex, origin closer to anterior base of pelvic fin than caudal fin base. In mature males, tip of depressed pelvic fin often surpass point of anal fin origin while they only reach up to the anus in females. Caudal fin is forked, with 10+9 principal rays.</p><p>
              <italic>Colouration (live and fresh specimens)</italic>. Refer to Figure <xref ref-type="fig" rid="F5">5c</xref> for general live colouration. Body golden-tan laterally, becoming darker dorsally, and lighter to white ventrally. Base of fins bright red, operculum metallic gold.</p><p>
              <italic>Colouration (preserved)</italic>. Alcohol preserved specimens are dark greyish above the lateral line, light grey or whitish below the lateral line and ventrally, breast of freshly preserved specimens silvery (Figure <xref ref-type="fig" rid="F6">6</xref>). Mid lateral stripe present but comparatively obscure, black blotch at the base of caudal fin inconspicuous.</p><p>
              <italic>Osteology</italic>. Total vertebrae including Weberian apparatus 37–38 (mode 37), predorsal vertebrae including Weberian apparatus 12–13 (mode 13), precaudal vertebrae including Weberian apparatus 19–20 (mode 20), caudal vertebrae including Weberian apparatus 17–18 (mode 18).</p></tp:treatment-sec><tp:treatment-sec sec-type="distribution" id="SECID0EWFDI"><title>Distribution.</title><p>
              <italic><tp:taxon-name><tp:taxon-name-part taxon-name-part-type="genus">Pseudobarbus</tp:taxon-name-part> <tp:taxon-name-part taxon-name-part-type="species">swartzi</tp:taxon-name-part></tp:taxon-name></italic> sp. n. occurs in the Kougaberg, Baviaanskloofberg and Elandsberg tributaries of the Kouga and Groot sub-catchments of the Gamtoos River system, and the Kabeljous and Swart River systems which discharge into St Francis Bay (Figure <xref ref-type="fig" rid="F7">7</xref>). Remnant populations in the Kouga and Groot sub-catchments are highly fragmented due to invasion of the main stem sections of the rivers by alien predators in particular the African sharptooth catfish (<italic><tp:taxon-name><tp:taxon-name-part taxon-name-part-type="genus">Clarias</tp:taxon-name-part> <tp:taxon-name-part taxon-name-part-type="species">gariepinus</tp:taxon-name-part></tp:taxon-name></italic>) and the North American black bass species (<italic><tp:taxon-name><tp:taxon-name-part taxon-name-part-type="genus">Micropterus</tp:taxon-name-part></tp:taxon-name></italic> spp.). The status and distribution of <italic><tp:taxon-name><tp:taxon-name-part taxon-name-part-type="genus">Pseudobarbus</tp:taxon-name-part> <tp:taxon-name-part taxon-name-part-type="species">swartzi</tp:taxon-name-part></tp:taxon-name></italic> populations in the Kabeljous and Swart river systems need to be assessed through fine scale geographic surveys. There is also need for investigations to determine the taxonomic status of redfins in the Seekoei and Maitland, two river systems which also discharge into St Francis Bay (Figure <xref ref-type="fig" rid="F7">7</xref>).</p></tp:treatment-sec><tp:treatment-sec sec-type="habitat" id="SECID0EMHDI"><title>Habitat.</title><p>
              <italic><tp:taxon-name><tp:taxon-name-part taxon-name-part-type="genus">Pseudobarbus</tp:taxon-name-part> <tp:taxon-name-part taxon-name-part-type="species">swartzi</tp:taxon-name-part></tp:taxon-name></italic> inhabits perennial mountain streams with clear or peat stained water as well as cobble, pebbles and boulders.</p></tp:treatment-sec><tp:treatment-sec sec-type="conservation status" id="SECID0E4HDI"><title>Conservation status.</title><p>Remnant populations of the species are under severe threat from multiple human impacts including habitat degradation, complete water abstraction and potential invasion by alien fish predators and competitors that are now dominant in mainstem sections of the rivers (<xref ref-type="bibr" rid="B18">Ellender et al. 2011</xref>, <xref ref-type="bibr" rid="B19">2015</xref>). <italic><tp:taxon-name><tp:taxon-name-part taxon-name-part-type="genus">Pseudobarbus</tp:taxon-name-part> <tp:taxon-name-part taxon-name-part-type="species">swartzi</tp:taxon-name-part></tp:taxon-name></italic> sp. n. (referred to as <italic><tp:taxon-name><tp:taxon-name-part taxon-name-part-type="genus">Pseudobarbus</tp:taxon-name-part></tp:taxon-name></italic> sp. “<tp:taxon-name><tp:taxon-name-part taxon-name-part-type="species">afer</tp:taxon-name-part></tp:taxon-name> Gamtoos” by <xref ref-type="bibr" rid="B46">Tweddle et al. 2009</xref>) <!--PageBreak-->was listed as Endangered following the <abbrev xmlns:xlink="http://www.w3.org/1999/xlink" content-type="institution" xlink:title="International Union for Conservation of Nature" xlink:type="simple">IUCN</abbrev> assessment of the status and distribution of freshwater fishes in southern Africa (<xref ref-type="bibr" rid="B46">Tweddle et al. 2009</xref>). Invasive alien fishes were identified as the single most important threat to this species.</p></tp:treatment-sec><tp:treatment-sec><!--Section generated to contain objects referenced in tp:taxon-treatment.--><fig id="F5" position="float" orientation="portrait"><label>Figure 5.</label><caption><p>Live colours of <italic><tp:taxon-name><tp:taxon-name-part taxon-name-part-type="genus">Pseudobarbus</tp:taxon-name-part> <tp:taxon-name-part taxon-name-part-type="species">afer</tp:taxon-name-part></tp:taxon-name></italic> s.s (<named-content xmlns:xlink="http://www.w3.org/1999/xlink" content-type="dwc:institutional_code" xlink:type="simple">SAIAB</named-content> 203790) from the Waterkloof River, Swartkops River system, <italic><tp:taxon-name><tp:taxon-name-part taxon-name-part-type="genus">Pseudobarbus</tp:taxon-name-part> <tp:taxon-name-part taxon-name-part-type="species">senticeps</tp:taxon-name-part></tp:taxon-name></italic> (RS17AL01) from the source pool in the Upper Krom River system and <italic><tp:taxon-name><tp:taxon-name-part taxon-name-part-type="genus">Pseudobarbus</tp:taxon-name-part> <tp:taxon-name-part taxon-name-part-type="species">swartzi</tp:taxon-name-part></tp:taxon-name></italic> sp. n. (<named-content xmlns:xlink="http://www.w3.org/1999/xlink" content-type="dwc:institutional_code" xlink:type="simple">SAIAB</named-content> 203792) from a tributary of the Wabooms River, Gamtoos River system.</p></caption><graphic xmlns:xlink="http://www.w3.org/1999/xlink" xlink:href="zookeys-657-109-g005.jpg" position="float" orientation="portrait" xlink:type="simple" id="oo_123218.jpg"/></fig><fig id="F6" position="float" orientation="portrait"><label>Figure 6.</label><caption><p>Preserved colours of <italic><tp:taxon-name><tp:taxon-name-part taxon-name-part-type="genus">Pseudobarbus</tp:taxon-name-part> <tp:taxon-name-part taxon-name-part-type="species">afer</tp:taxon-name-part></tp:taxon-name></italic> s.s topotype (<named-content xmlns:xlink="http://www.w3.org/1999/xlink" content-type="dwc:institutional_code" xlink:type="simple">SAIAB</named-content> 203790) from the Waterkloof River, Swartkops River system, <italic><tp:taxon-name><tp:taxon-name-part taxon-name-part-type="genus">Pseudobarbus</tp:taxon-name-part> <tp:taxon-name-part taxon-name-part-type="species">senticeps</tp:taxon-name-part></tp:taxon-name></italic> holotype (<named-content xmlns:xlink="http://www.w3.org/1999/xlink" content-type="dwc:institutional_code" xlink:type="simple">SAIAB</named-content> 304) from the Assegaaibosch River, Krom River system, <italic><tp:taxon-name><tp:taxon-name-part taxon-name-part-type="genus">Pseudobarbus</tp:taxon-name-part> <tp:taxon-name-part taxon-name-part-type="species">senticeps</tp:taxon-name-part></tp:taxon-name></italic> topotype (<named-content xmlns:xlink="http://www.w3.org/1999/xlink" content-type="dwc:institutional_code" xlink:type="simple">SAIAB</named-content> 200302) from the Assegaaibosch River, Krom River system, and <italic><tp:taxon-name><tp:taxon-name-part taxon-name-part-type="genus">Pseudobarbus</tp:taxon-name-part> <tp:taxon-name-part taxon-name-part-type="species">swartzi</tp:taxon-name-part></tp:taxon-name></italic> sp. n. holotype (<named-content xmlns:xlink="http://www.w3.org/1999/xlink" content-type="dwc:institutional_code" xlink:type="simple">SAIAB</named-content> 203792) from a tributary of the Wabooms River, Gamtoos River system. Note the differences in the arrangement of melanophores which produces distinct patterns on the latero-ventral scales of the three species.</p></caption><graphic xmlns:xlink="http://www.w3.org/1999/xlink" xlink:href="zookeys-657-109-g006.jpg" position="float" orientation="portrait" xlink:type="simple" id="oo_123219.jpg"/></fig><fig id="F4" position="float" orientation="portrait"><label>Figure 4.</label><caption><p>Scatter plots of scale counts and selected morphometric characters of <italic><tp:taxon-name><tp:taxon-name-part taxon-name-part-type="genus">Pseudobarbus</tp:taxon-name-part> <tp:taxon-name-part taxon-name-part-type="species">afer</tp:taxon-name-part></tp:taxon-name></italic> s.s., <italic><tp:taxon-name><tp:taxon-name-part taxon-name-part-type="genus">Pseudobarbus</tp:taxon-name-part> <tp:taxon-name-part taxon-name-part-type="species">senticeps</tp:taxon-name-part></tp:taxon-name></italic> and <italic><tp:taxon-name><tp:taxon-name-part taxon-name-part-type="genus">Pseudobarbus</tp:taxon-name-part> <tp:taxon-name-part taxon-name-part-type="species">swartzi</tp:taxon-name-part></tp:taxon-name></italic> sp. n.</p></caption><graphic xmlns:xlink="http://www.w3.org/1999/xlink" xlink:href="zookeys-657-109-g004.jpg" position="float" orientation="portrait" xlink:type="simple" id="oo_123217.jpg"/></fig><table-wrap id="T4" position="float" orientation="portrait"><label>Table 4.</label><caption><p>Morphometric and meristic data for <italic><tp:taxon-name><tp:taxon-name-part taxon-name-part-type="genus">Pseudobarbus</tp:taxon-name-part> <tp:taxon-name-part taxon-name-part-type="species">afer</tp:taxon-name-part></tp:taxon-name></italic> s.s, <italic><tp:taxon-name><tp:taxon-name-part taxon-name-part-type="genus">Pseudobarbus</tp:taxon-name-part> <tp:taxon-name-part taxon-name-part-type="species">senticeps</tp:taxon-name-part></tp:taxon-name></italic> and <italic><tp:taxon-name><tp:taxon-name-part taxon-name-part-type="genus">Pseudobarbus</tp:taxon-name-part> <tp:taxon-name-part taxon-name-part-type="species">swartzi</tp:taxon-name-part></tp:taxon-name></italic> sp. n.</p></caption><table id="TID0EIWAG" rules="all"><tbody><tr><th rowspan="1" colspan="1"/><th rowspan="1" colspan="2">
                  <italic><tp:taxon-name><tp:taxon-name-part taxon-name-part-type="genus">Pseudobarbus</tp:taxon-name-part> <tp:taxon-name-part taxon-name-part-type="species">afer</tp:taxon-name-part></tp:taxon-name></italic>
                </th><th rowspan="1" colspan="2">
                  <italic><tp:taxon-name><tp:taxon-name-part taxon-name-part-type="genus">Pseudobarbus</tp:taxon-name-part> <tp:taxon-name-part taxon-name-part-type="species">senticeps</tp:taxon-name-part></tp:taxon-name></italic>
                </th><th rowspan="1" colspan="2">
                  <italic><tp:taxon-name><tp:taxon-name-part taxon-name-part-type="genus">Pseudobarbus</tp:taxon-name-part> <tp:taxon-name-part taxon-name-part-type="species">swartzi</tp:taxon-name-part></tp:taxon-name></italic> sp. n.</th></tr><tr><th rowspan="1" colspan="1"/><th rowspan="1" colspan="1">syntypes<sup>‡</sup><break/> <italic>n</italic> = 3</th><th rowspan="1" colspan="1">other specimens including topotypes<break/> <italic>n</italic> = 68</th><th rowspan="1" colspan="1">holotype</th><th rowspan="1" colspan="1">topotypes<break/> <italic>n</italic> = 29</th><th rowspan="1" colspan="1">holotype</th><th rowspan="1" colspan="1">other specimens including paratypes<break/> <italic>n</italic> = 63</th></tr><tr><td rowspan="1" colspan="1">Standard length (<abbrev xmlns:xlink="http://www.w3.org/1999/xlink" xlink:title="Standard length" id="ABBRID0EP4BG" xlink:type="simple">SL</abbrev>) (mm)</td><td rowspan="1" colspan="1">79.1–89.0</td><td rowspan="1" colspan="1">43.0–82.0</td><td rowspan="1" colspan="1">67.0</td><td rowspan="1" colspan="1">45.0–79.3</td><td rowspan="1" colspan="1">81.1</td><td rowspan="1" colspan="1">46.5–75.2</td></tr><tr><td rowspan="1" colspan="1">Head length (<abbrev xmlns:xlink="http://www.w3.org/1999/xlink" xlink:title="Head length" id="ABBRID0EK5BG" xlink:type="simple">HL</abbrev>) (mm)</td><td rowspan="1" colspan="1">22.4–26.7</td><td rowspan="1" colspan="1">11.7–22.5</td><td rowspan="1" colspan="1">18.2</td><td rowspan="1" colspan="1">12.8–21.1</td><td rowspan="1" colspan="1">22.3</td><td rowspan="1" colspan="1">12.8–21.2</td></tr><tr><td rowspan="1" colspan="7">Percentage of <abbrev xmlns:xlink="http://www.w3.org/1999/xlink" xlink:title="Standard length" id="ABBRID0EF6BG" xlink:type="simple">SL</abbrev> (%)</td></tr><tr><td rowspan="1" colspan="1">Head length</td><td rowspan="1" colspan="1">24.1–30.0</td><td rowspan="1" colspan="1">25.4–28.9</td><td rowspan="1" colspan="1">27.2</td><td rowspan="1" colspan="1">26.1–29.6</td><td rowspan="1" colspan="1">27.5</td><td rowspan="1" colspan="1">26.6–30.0</td></tr><tr><td rowspan="1" colspan="1">Predorsal length</td><td rowspan="1" colspan="1">51.2–55.0</td><td rowspan="1" colspan="1">49.6–55.5</td><td rowspan="1" colspan="1">50.7</td><td rowspan="1" colspan="1">49.3–55.0</td><td rowspan="1" colspan="1">53.8</td><td rowspan="1" colspan="1">53.3–56.6</td></tr><tr><td rowspan="1" colspan="1">Dorsal fin base</td><td rowspan="1" colspan="1">11.4–12.4</td><td rowspan="1" colspan="1">11.0–14.4</td><td rowspan="1" colspan="1">14.9</td><td rowspan="1" colspan="1">11.0–14.9</td><td rowspan="1" colspan="1">12.7</td><td rowspan="1" colspan="1">10.8–13.4</td></tr><tr><td rowspan="1" colspan="1">Dorsal fin height</td><td rowspan="1" colspan="1">–</td><td rowspan="1" colspan="1">20.4–25.2</td><td rowspan="1" colspan="1">25.4</td><td rowspan="1" colspan="1">20.8–25.4</td><td rowspan="1" colspan="1">24.9</td><td rowspan="1" colspan="1">23.5–27.8</td></tr><tr><td rowspan="1" colspan="1">Body depth</td><td rowspan="1" colspan="1">24.3–27.9</td><td rowspan="1" colspan="1">22.5–31.6</td><td rowspan="1" colspan="1">28.7</td><td rowspan="1" colspan="1">22.9–28.7</td><td rowspan="1" colspan="1">26.1</td><td rowspan="1" colspan="1">22.6–25.9</td></tr><tr><td rowspan="1" colspan="1">Body width</td><td rowspan="1" colspan="1">10.8–13.2</td><td rowspan="1" colspan="1">11.9–20.2</td><td rowspan="1" colspan="1">13.9</td><td rowspan="1" colspan="1">13.9–19.3</td><td rowspan="1" colspan="1">17.8</td><td rowspan="1" colspan="1">14.6–17.7</td></tr><tr><td rowspan="1" colspan="1">Caudal peduncle length</td><td rowspan="1" colspan="1">23.4–24.9</td><td rowspan="1" colspan="1">23.0–27.6</td><td rowspan="1" colspan="1">26.0</td><td rowspan="1" colspan="1">22.5–26.2</td><td rowspan="1" colspan="1">23.4</td><td rowspan="1" colspan="1">22.2–25.4</td></tr><tr><td rowspan="1" colspan="7">Percentage of <abbrev xmlns:xlink="http://www.w3.org/1999/xlink" xlink:title="Head length" id="ABBRID0EJEAI" xlink:type="simple">HL</abbrev> (%)</td></tr><tr><td rowspan="1" colspan="1">Head depth</td><td rowspan="1" colspan="1">61.8–70.7</td><td rowspan="1" colspan="1">66.5–78.2</td><td rowspan="1" colspan="1">73.6</td><td rowspan="1" colspan="1">65.3–74.3</td><td rowspan="1" colspan="1">72.6</td><td rowspan="1" colspan="1">63.7–71.6</td></tr><tr><td rowspan="1" colspan="1">Inter-obit</td><td rowspan="1" colspan="1">27.7–34.8</td><td rowspan="1" colspan="1">25.2–33.0</td><td rowspan="1" colspan="1">30.8</td><td rowspan="1" colspan="1">27.1–33.0</td><td rowspan="1" colspan="1">34.5</td><td rowspan="1" colspan="1">25.7–31.2</td></tr><tr><td rowspan="1" colspan="1">Snout length</td><td rowspan="1" colspan="1">24.0–29.3</td><td rowspan="1" colspan="1">29.7–39.0</td><td rowspan="1" colspan="1">34.6</td><td rowspan="1" colspan="1">29.8–37.9</td><td rowspan="1" colspan="1">33.6</td><td rowspan="1" colspan="1">28.9–34.0</td></tr><tr><td rowspan="1" colspan="1">Post orbit</td><td rowspan="1" colspan="1">40.8–49.7</td><td rowspan="1" colspan="1">42.2–51.2</td><td rowspan="1" colspan="1">52.7</td><td rowspan="1" colspan="1">44.2–52.7</td><td rowspan="1" colspan="1">50.7</td><td rowspan="1" colspan="1">44.6–47.7</td></tr><tr><td rowspan="1" colspan="1">Posterior barbel length</td><td rowspan="1" colspan="1">16.4–23.6</td><td rowspan="1" colspan="1">12.1–27.2</td><td rowspan="1" colspan="1">33.0</td><td rowspan="1" colspan="1">26.0–37.0</td><td rowspan="1" colspan="1">27.8</td><td rowspan="1" colspan="1">26.7–39.9</td></tr><tr><td rowspan="1" colspan="1">Orbit diameter</td><td rowspan="1" colspan="1">21.7–29.5</td><td rowspan="1" colspan="1">21.7–30.4</td><td rowspan="1" colspan="1">25.8</td><td rowspan="1" colspan="1">23.5–29.5</td><td rowspan="1" colspan="1">25.6</td><td rowspan="1" colspan="1">23.0–27.7</td></tr><tr><td rowspan="1" colspan="7">Percentage of caudal peduncle length (%)</td></tr><tr><td rowspan="1" colspan="1">Caudal peduncle depth</td><td rowspan="1" colspan="1">43.2–50.9</td><td rowspan="1" colspan="1">40.3–61.5</td><td rowspan="1" colspan="1">52.3</td><td rowspan="1" colspan="1">43.0–54.5</td><td rowspan="1" colspan="1">57.9</td><td rowspan="1" colspan="1">43.6–54.3</td></tr><tr><td rowspan="1" colspan="1">Unbranched dorsal fin rays</td><td rowspan="1" colspan="1">ii–iii</td><td rowspan="1" colspan="1">iv (iii–iv)</td><td rowspan="1" colspan="1">iii</td><td rowspan="1" colspan="1">iv (iii–iv)</td><td rowspan="1" colspan="1">iii</td><td rowspan="1" colspan="1">iii</td></tr><tr><td rowspan="1" colspan="1">Branched dorsal fin rays</td><td rowspan="1" colspan="1">7</td><td rowspan="1" colspan="1">7 (6–7)</td><td rowspan="1" colspan="1">7</td><td rowspan="1" colspan="1">7</td><td rowspan="1" colspan="1">7</td><td rowspan="1" colspan="1">7</td></tr><tr><td rowspan="1" colspan="1">Unbranched anal fin rays</td><td rowspan="1" colspan="1">iii</td><td rowspan="1" colspan="1">iii</td><td rowspan="1" colspan="1">iii</td><td rowspan="1" colspan="1">iii</td><td rowspan="1" colspan="1">iii</td><td rowspan="1" colspan="1">iii</td></tr><tr><td rowspan="1" colspan="1">Branched anal fin rays</td><td rowspan="1" colspan="1">5</td><td rowspan="1" colspan="1">5</td><td rowspan="1" colspan="1">5</td><td rowspan="1" colspan="1">5</td><td rowspan="1" colspan="1">5</td><td rowspan="1" colspan="1">5</td></tr><tr><td rowspan="1" colspan="1">Pectoral fin rays</td><td rowspan="1" colspan="1">13–14</td><td rowspan="1" colspan="1">15 (14–17)</td><td rowspan="1" colspan="1">14</td><td rowspan="1" colspan="1">14 (13–15)</td><td rowspan="1" colspan="1">13</td><td rowspan="1" colspan="1">14 (12–14)</td></tr><tr><td rowspan="1" colspan="1">Pelvic fin rays</td><td rowspan="1" colspan="1">8</td><td rowspan="1" colspan="1">8 (8–9)</td><td rowspan="1" colspan="1">8</td><td rowspan="1" colspan="1">8 (8–9)</td><td rowspan="1" colspan="1">7</td><td rowspan="1" colspan="1">8 (7–8)</td></tr><tr><td rowspan="1" colspan="1">Lateral line scales</td><td rowspan="1" colspan="1">29–33</td><td rowspan="1" colspan="1">32 (29–35)</td><td rowspan="1" colspan="1">29</td><td rowspan="1" colspan="1">29 (25–30)</td><td rowspan="1" colspan="1">36</td><td rowspan="1" colspan="1">36 (35–37)</td></tr><tr><td rowspan="1" colspan="1">Lateral line to dorsal fin scale rows</td><td rowspan="1" colspan="1">4</td><td rowspan="1" colspan="1">5 (4–6)</td><td rowspan="1" colspan="1">5</td><td rowspan="1" colspan="1">5 (4–5)</td><td rowspan="1" colspan="1">6</td><td rowspan="1" colspan="1">6 (6–7)</td></tr><tr><td rowspan="1" colspan="1">Lateral line to pelvic fin scale rows</td><td rowspan="1" colspan="1">–</td><td rowspan="1" colspan="1">4 (3–5)</td><td rowspan="1" colspan="1">4</td><td rowspan="1" colspan="1">4 (3–4)</td><td rowspan="1" colspan="1">5</td><td rowspan="1" colspan="1">5 (4–5)</td></tr><tr><td rowspan="1" colspan="1">Lateral line to anal fin scale rows</td><td rowspan="1" colspan="1">–</td><td rowspan="1" colspan="1">4 (3–5)</td><td rowspan="1" colspan="1">4</td><td rowspan="1" colspan="1">3 (3–4)</td><td rowspan="1" colspan="1">5</td><td rowspan="1" colspan="1">5</td></tr><tr><td rowspan="1" colspan="1">Caudal peduncle scale rows</td><td rowspan="1" colspan="1">12–14</td><td rowspan="1" colspan="1">12 (12–16)</td><td rowspan="1" colspan="1">12</td><td rowspan="1" colspan="1">12 (10–12)</td><td rowspan="1" colspan="1">16</td><td rowspan="1" colspan="1">16 (15–16)</td></tr><tr><td rowspan="1" colspan="1">Predorsal scale rows</td><td rowspan="1" colspan="1">13–15</td><td rowspan="1" colspan="1">15 (14–16)</td><td rowspan="1" colspan="1">14</td><td rowspan="1" colspan="1">15 (12–15)</td><td rowspan="1" colspan="1">16</td><td rowspan="1" colspan="1">17–18 (16–20)</td></tr><tr><td rowspan="1" colspan="1">Total vertebrae</td><td rowspan="1" colspan="1"/><td rowspan="1" colspan="1">37 (36–39)</td><td rowspan="1" colspan="1"/><td rowspan="1" colspan="1">37 (35–38)</td><td rowspan="1" colspan="1">37</td><td rowspan="1" colspan="1">37 (37–38)*</td></tr><tr><td rowspan="1" colspan="1">Precaudal vertebrae</td><td rowspan="1" colspan="1"/><td rowspan="1" colspan="1">19 (18–20)</td><td rowspan="1" colspan="1"/><td rowspan="1" colspan="1">19 (18–19)</td><td rowspan="1" colspan="1">19</td><td rowspan="1" colspan="1">20 (19–20)*</td></tr><tr><td rowspan="1" colspan="1">Caudal vertebrae</td><td rowspan="1" colspan="1"/><td rowspan="1" colspan="1">18 (17–19)</td><td rowspan="1" colspan="1"/><td rowspan="1" colspan="1">18 (16–18)</td><td rowspan="1" colspan="1">18</td><td rowspan="1" colspan="1">18 (17–18)*</td></tr><tr><td rowspan="1" colspan="1">Predorsal vertebrae</td><td rowspan="1" colspan="1"/><td rowspan="1" colspan="1">12 (11–13)</td><td rowspan="1" colspan="1"/><td rowspan="1" colspan="1">12 (11–13)</td><td rowspan="1" colspan="1">13</td><td rowspan="1" colspan="1">13 (12–13)*</td></tr></tbody></table><table-wrap-foot><fn><p>
                <sup>‡</sup>all three specimens are in very poor condition, with very few intact scales, flaccid bodies and damaged fins. *counts based on radiographs of the holotype and 12 paratypes</p></fn></table-wrap-foot></table-wrap><fig id="F7" position="float" orientation="portrait"><label>Figure 7.</label><caption><p>Map of the eastern Cape Fold Ecoregion showing confirmed distributions of <italic><tp:taxon-name><tp:taxon-name-part taxon-name-part-type="genus">Pseudobarbus</tp:taxon-name-part> <tp:taxon-name-part taxon-name-part-type="species">senticeps</tp:taxon-name-part></tp:taxon-name></italic> (turquois diamonds) restricted to the Krom River system), <italic><tp:taxon-name><tp:taxon-name-part taxon-name-part-type="genus">Pseudobarbus</tp:taxon-name-part> <tp:taxon-name-part taxon-name-part-type="species">swartzi</tp:taxon-name-part></tp:taxon-name></italic> sp. n. (blue squares) (restricted to the Gamtoos River system and the Kabeljous and Seekoei Rivers) and <italic><tp:taxon-name><tp:taxon-name-part taxon-name-part-type="genus">Pseudobarbus</tp:taxon-name-part> <tp:taxon-name-part taxon-name-part-type="species">afer</tp:taxon-name-part></tp:taxon-name></italic> s.s (red circles)(Baakens, Swartkops and Sundays River systems) based on recent surveys (2000–2016). Additional surveys are required to more accurately map the distribution ranges of these species in the Krom, Gamtoos, Swart, Kabeljous, Baakens and Sundays, and determine the status of populations in the Seekoei and Maitland River systems (open squares).</p></caption><graphic xmlns:xlink="http://www.w3.org/1999/xlink" xlink:href="zookeys-657-109-g007.jpg" position="float" orientation="portrait" xlink:type="simple" id="oo_123220.jpg"/></fig></tp:treatment-sec><ref-list><ref id="B18"><mixed-citation xmlns:xlink="http://www.w3.org/1999/xlink" xlink:type="simple">
          <person-group><name name-style="western"><surname>Ellender</surname><given-names>BR</given-names></name><name name-style="western"><surname>Weyl</surname><given-names>OLF</given-names></name><name name-style="western"><surname>Swartz</surname><given-names>ER</given-names></name></person-group> (<year>2011</year>) <article-title>Invasion of a headwater stream by non-native fishes in the Swartkops River system, South Africa.</article-title> <source>African Zoology</source> <volume>46</volume>: <fpage>39</fpage>–<lpage>46</lpage>. <ext-link xlink:type="simple" ext-link-type="doi" xlink:href="10.1080/15627020.2011.11407477">https://doi.org/10.1080/15627020.2011.11407477</ext-link></mixed-citation></ref><ref id="B19"><mixed-citation xmlns:xlink="http://www.w3.org/1999/xlink" xlink:type="simple">
          <person-group><name name-style="western"><surname>Ellender</surname><given-names>BR</given-names></name><name name-style="western"><surname>Woodford</surname><given-names>DJ</given-names></name><name name-style="western"><surname>Weyl</surname><given-names>OLF</given-names></name></person-group> (<year>2015</year>) <article-title>The invasibility of small headwater streams by an emerging invader, <italic><tp:taxon-name><tp:taxon-name-part taxon-name-part-type="genus">Clarias</tp:taxon-name-part> <tp:taxon-name-part taxon-name-part-type="species">gariepinus</tp:taxon-name-part></tp:taxon-name></italic>.</article-title> <source>Biological Invasions</source> <volume>17</volume>: <fpage>57</fpage>–<lpage>61</lpage>. <ext-link xlink:type="simple" ext-link-type="doi" xlink:href="10.1007/s10530-014-0744-8">http://dx.doi.org/10.1007/s10530-014-0744-8</ext-link></mixed-citation></ref><ref id="B46"><mixed-citation xmlns:xlink="http://www.w3.org/1999/xlink" xlink:type="simple">
          <person-group><name name-style="western"><surname>Tweddle</surname><given-names>D</given-names></name><name name-style="western"><surname>Bills</surname><given-names>R</given-names></name><name name-style="western"><surname>Swartz</surname><given-names>ER</given-names></name><name name-style="western"><surname>Coetzer</surname><given-names>W</given-names></name><name name-style="western"><surname>Da</surname><given-names>Costa L</given-names></name><name name-style="western"><surname>Engelbrecht</surname><given-names>J</given-names></name><name name-style="western"><surname>Cambray</surname><given-names>JA</given-names></name><name name-style="western"><surname>Marshall</surname><given-names>B</given-names></name><name name-style="western"><surname>Impson</surname><given-names>D</given-names></name><name name-style="western"><surname>Skelton</surname><given-names>PH</given-names></name></person-group> (<year>2009</year>) <article-title>The status and distribution of freshwater fishes.</article-title> In: <person-group><name name-style="western"><surname>Darwall</surname><given-names>WRT</given-names></name><name name-style="western"><surname>Smith</surname><given-names>KG</given-names></name><name name-style="western"><surname>Tweddle</surname><given-names>D</given-names></name><name name-style="western"><surname>Skelton</surname><given-names>PH</given-names></name></person-group> (<role>Eds</role>) <issue-title>The Status and Distribution of Freshwater Biodiversity in Southern Africa.</issue-title> <source>IUCN, Gland, and <named-content content-type="dwc:institutional_code" xlink:type="simple">SAIAB</named-content>, Grahamstown</source>, <fpage>21</fpage>–<lpage>37</lpage>.</mixed-citation></ref></ref-list></tp:taxon-treatment>
